# Supplementary material for: LC–MS-based serum metabolomics reveals distinct metabolic signatures in patients with intracerebral Hemorrhage
Source: Front Neurol. 2026 Jul 2;17:1795803. doi: 10.3389/fneur.2026.1795803 (PMC13372625; doi:10.3389/fneur.2026.1795803)
Supplement: Supplementary Table S1 — Basic information of the study subjects. [file Table_1.XLSX]

## Sheet: Sheet1
Group	Sample Number	Sex	Age
Patients with cerebral hemorrhage	A001	Male	64
Patients with cerebral hemorrhage	A002	Female	51
Patients with cerebral hemorrhage	A003	Female	60
Patients with cerebral hemorrhage	A004	Male	57
Patients with cerebral hemorrhage	A005	Female	60
Patients with cerebral hemorrhage	A006	Male	49
Patients with cerebral hemorrhage	A007	Female	56
Patients with cerebral hemorrhage	A008	Female	65
Patients with cerebral hemorrhage	A009	Male	30
Patients with cerebral hemorrhage	A010	Male	65
Patients without cerebral hemorrhage	B001	Male	63
Patients without cerebral hemorrhage	B002	Male	54
Patients without cerebral hemorrhage	B003	Female	62
Patients without cerebral hemorrhage	B004	Female	73
Patients without cerebral hemorrhage	B005	Female	28
Patients without cerebral hemorrhage	B006	Female	48
Patients without cerebral hemorrhage	B007	Female	35
Patients without cerebral hemorrhage	B008	Female	49
Patients without cerebral hemorrhage	B009	Male	42
Patients without cerebral hemorrhage	B010	Male	62
