# Supplementary material for: LC–MS-based serum metabolomics reveals distinct metabolic signatures in patients with intracerebral Hemorrhage
Source: Front Neurol. 2026 Jul 2;17:1795803. doi: 10.3389/fneur.2026.1795803 (PMC13372625; doi:10.3389/fneur.2026.1795803)
Supplement: Supplementary Table S2 — Complete annotation and quantification data for all detected metabolite features. [file Table_2.XLSX]

## Sheet: Sheet1
Index	Mode	Compounds	Class I	Class II	Formula	Q1 (Da)	Molecular weight (Da)	RT (min)	Adduct	Mass error	Level	score	LC mode	CAS	PubChem CID	HMDB	Metlin	cpd_ID	A001	A002	A003	A004	A005	A006	A007	A008	A009	A010	B001	B002	B003	B004	B005	B006	B007	B008	B009	B010	QC01	QC02	QC03	QC04	QC05	QC06
MW0194064	T3_positive	Acetyl-L-carnitine	FA	CAR	C9H17NO4	204.1228	203.1158	0.82	[M+H]+	0.649999999922102	1a	0.9823	rp	3040-38-8 | 14992-62-2	7045767	HMDB0000201	956	C02571	474258.43	321575.98	349197.57	397260.45	749074.09	523863.79	426165.59	335282.3	524213.8	865713.17	635240.34	542130.98	495022.98	168875.2	441554.52	367222.36	496259.49	308285.99	446672.96	555169.6	513413.09	561371.44	599654.83	590686.81	496317.1	580302.55
MW0159863	T3_positive	Hypoxanthine	Nucleotide and Its metabolites	Nucleotide and Its metabolites	C5H4N4O	137.045	136.0385	1.2031	[M+H]+	2.02500000000327	1a	0.9802	rp	68-94-0	790	HMDB0000157	83	C00262	111124.58	63338.24	36391.37	52562.3	124210.7	62240.86	72451.57	67719.0	110884.2	57910.64	32064.34	53913.88	86646.87	37041.32	22060.12	33027.04	5667.14	5387.42	8633.09	89823.91	171645.06	152581.52	144717.71	157824.76	130112.88	126702.66
MW0193946	T3_positive	L-Tryptophan	Amino acid and Its metabolites	Amino acids	C11H12N2O2	205.0967	204.0899	2.2624	[M+H]+	1.19999999995457	1a	0.9782	rp	73-22-3	6305	HMDB0000929	5879	C00078	480941.16	451851.76	324625.24	343654.61	484130.88	647990.83	533547.48	733043.23	624580.7	621795.25	616439.55	670234.25	671260.6	508248.63	858178.29	940769.67	868401.55	625250.51	707666.07	509334.15	618802.63	570502.87	600740.46	644455.44	632328.37	630719.9
MEDL01942	T3_positive	Dibutyl phthalate	Benzene and substituted derivatives	Benzene and substituted derivatives	C16H22O4	279.1588	278.1518	7.191	[M+H]+	0.775000000032833	1a	0.9762	rp	84-74-2	3026	HMDB0033244	-	C14214	352617.08	289335.32	367603.47	405569.05	469037.56	439498.61	253239.28	145019.28	98544.53	110285.18	111036.17	77878.26	89684.71	91923.6	75387.4	81730.84	74697.49	61117.57	68877.6	67470.68	57933.79	82199.33	85687.55	98405.85	70615.2	76853.62
MW0107415	T3_positive	Lenticin	Organic acid and Its derivatives	Organic acid and Its derivatives	C14H18N2O2	247.1436	246.1368	2.6791	[M+H]+	1.32499999999425	1a	0.9739	rp	487-58-1	442106	HMDB0061115	-	C09213	892.53	3238.61	12653.05	3766.13	19071.77	35752.28	2206.5	N/A	9676.99	10146.96	32775.26	19509.13	20120.01	3460.51	61933.96	37390.84	126352.17	103615.51	32998.8	6952.08	27075.45	32896.12	25656.58	31003.6	28304.96	25929.57
MW0106988	T3_positive	Glutamine	Amino acid and Its metabolites	Amino acids	C5H10N2O3	147.0751	146.0691	0.785	[M+H]+	3.34999999999752	1a	0.9717	rp	56-85-9	5961	HMDB0000641	5614	C00064	36084.59	31655.51	124279.92	32314.08	21618.76	52910.25	30445.87	27331.63	38133.79	28102.77	35858.46	33770.45	38561.03	24247.65	33319.69	34924.75	27087.23	37814.52	38724.63	37037.44	22193.98	3646.55	3366.04	45793.74	26444.61	3755.4
MW0124410	T3_positive	Indoleacetic acid	Organic acid and Its derivatives	Organic acid and Its derivatives	C10H9NO2	176.0696	175.0633	4.4001	[M+H]+	2.57499999996469	1a	0.9706	rp	87-51-4	802	HMDB0000197	-	C00954	32616.55	9806.92	4239.03	4650.94	7394.18	6102.47	5948.69	14469.21	23565.59	8789.13	17649.9	19856.94	29243.43	8291.25	14950.55	15022.21	33595.31	15392.14	11076.63	9017.0	15370.44	16160.07	14240.53	14806.43	15171.09	13255.08
MW0053754	T3_positive	Glycocholic acid	Bile acids	Bile acids	C26H43NO6	466.3159	465.309	5.3607	[M+H]+	0.943565477394877	1a	0.9676	rp	475-31-0	10140	HMDB0000138	-	C01921	88232.58	51386.7	15895.73	278807.07	47248.83	56466.16	32926.09	54709.4	66940.22	186771.73	36167.93	59735.63	223339.3	67239.6	10945.37	150574.53	26854.41	92985.54	167505.24	25313.46	95496.22	104750.67	94204.7	97346.96	97411.7	76604.88
MW0169632	T3_positive	Paraxanthine	Nucleotide and Its metabolites	Nucleotide and Its metabolites	C7H8N4O2	181.0714	180.0647	2.3589	[M+H]+	1.57499999993149	1a	0.9656	rp	611-59-6	4687	HMDB0001860	1457	C13747	N/A	3197.05	57194.35	N/A	531.22	3775.22	N/A	N/A	N/A	N/A	687205.87	2243.52	51315.88	42497.9	111350.19	22927.94	100627.27	43146.58	34133.09	N/A	43340.49	49307.06	50360.58	47684.25	46073.77	45953.8
MW0010027	T3_positive	L-Valine	Amino acid and Its metabolites	Amino acids	C5H11NO2	118.0853	117.079	0.785	[M+H]+	2.44999999999607	1a	0.9639	rp	72-18-4	6287	HMDB0000883	5842	C00183	320071.09	241371.52	203847.07	228658.95	272140.54	334813.57	460834.66	389901.83	195048.61	496930.91	299094.29	374952.14	382766.58	274003.19	248692.88	386788.85	235549.04	283237.25	284765.17	517316.41	306562.94	308567.02	306385.7	322134.34	300508.51	294477.6
MEDL00630	T3_positive	Thyroxine	Hormones and hormone related compounds	Hormones and hormone related compounds	C15H11I4NO4	777.693	776.6867	5.0993	[M+H]+	1.28585279039873	1a	0.9622	rp	51-48-9	5819	HMDB0000248	-	C01829	50562.3	37109.91	98668.17	23509.04	69197.42	62043.4	42899.97	53865.05	71461.42	36230.12	74211.04	56117.31	83307.32	57778.88	80096.7	52412.79	73912.49	69310.06	44015.22	62692.7	59906.49	61601.64	65167.37	71554.4	68974.3	61548.86
MW0107334	T3_positive	L-Histidine	Amino acid and Its metabolites	Amino acids	C6H9N3O2	156.0756	155.0695	0.7855	[M+H]+	2.94999999994161	1a	0.9594	rp	71-00-1	6274	HMDB0000177	21	C00135	44813.54	43966.52	64126.91	29419.66	14791.85	44545.87	24883.84	32175.5	32293.77	35800.51	34999.68	49718.39	46832.73	30050.99	72872.03	70316.29	39850.44	42212.92	39241.27	53241.87	49244.61	59921.03	34235.88	52467.09	43850.19	27050.73
MEDN0006	T3_positive	L-Tyrosine	Amino acid and Its metabolites	Amino acids	C9H11NO3	182.0804	181.0739	1.2031	[M+H]+	1.9749999999874	1a	0.9587	rp	60-18-4	6057	HMDB0000158	34	C00082	198936.97	184344.29	163131.78	130438.04	174081.45	240718.12	228750.85	373671.83	183108.91	217313.36	235371.82	212673.74	313797.23	212049.42	193983.57	284122.19	248003.34	211150.19	277026.11	292798.62	263178.21	234030.41	240000.95	271560.29	225484.18	235210.43
FDATN01492	T3_positive	DL-Methionine	Amino acid and Its metabolites	Amino acids	C5H11NO2S	150.0572	149.051	1.1562	[M+H]+	2.87499999998886	1a	0.9543	rp	59-51-8 | 26062-47-5 | 7005-18-7 | 33807-07-7	876	HMDB0033951	-	C01733	50143.17	19169.3	12730.69	15055.58	20179.9	64552.05	21138.91	28014.57	22350.56	28718.43	24368.13	29437.26	23227.33	16494.82	24255.88	36018.09	18373.4	19923.86	29128.0	26696.93	31947.88	48188.83	28239.13	27557.47	21364.36	50810.3
MEDN1011	T3_positive	Mannitol	Carbohydrates and Its metabolites	Sugar alcohols	C6H14O6	183.0845	182.079	0.785	[M+H]+	4.59999999996796	1a	0.9533	rp	69-65-8	6251	HMDB0000765	142	C00392	N/A	73764.43	421792.66	40998.75	98584.8	40437.69	N/A	N/A	N/A	N/A	N/A	N/A	N/A	N/A	N/A	N/A	N/A	N/A	N/A	N/A	42096.96	72242.98	73467.46	71600.54	70439.06	66265.96
MW0054600	T3_positive	LPE(16:0/0:0)	GP	LPE	C21H44NO7P	454.2923	453.2855	6.8824	[M+H]+	1.18866060050797	1a	0.9526	rp	53862-35-4	9547069	HMDB0011503	-	C04438	134282.43	215826.66	177051.34	114561.39	190330.7	190345.01	97746.87	98708.18	102805.54	51661.89	129234.21	103485.33	181341.39	99265.61	97373.54	109484.12	109034.45	71348.71	123302.15	47331.64	85115.74	122319.97	89781.9	122810.23	97834.97	96420.6
MEDN0305	T3_positive	Creatine	Organic acid and Its derivatives	Organic acid and Its derivatives	C4H9N3O2	132.0755	131.0695	0.785	[M+H]+	3.19999999994991	1a	0.9526	rp	57-00-1	586	HMDB0000064	7	C00300	100440.47	184316.67	46300.59	94650.06	176092.7	36417.1	69470.02	115481.82	44828.63	178329.8	64802.61	79853.81	92658.37	58954.2	79832.03	47432.32	77812.39	102994.21	51669.15	55644.62	76652.58	74871.71	74491.03	79865.35	73649.44	71340.96
MEDN0682	T3_positive	Octadecanamide	Alcohol and amines	Amines	C18H37NO	284.2943	283.2875	6.4873	[M+H]+	1.27499999990732	1a	0.9508	rp	124-26-5	31292	HMDB0034146	-	C13846	897488.87	1307662.39	1780569.37	1082262.04	1221999.72	1092994.43	1522288.25	838615.07	753238.57	927127.9	686056.57	658644.68	676661.76	809536.76	686913.08	845800.06	769521.15	655518.46	695346.11	714698.68	579973.56	725065.18	811034.02	1103726.39	883315.69	857898.28
MW0104770	T3_positive	2-Hydroxycinnamic acid	Benzene and substituted derivatives	Phenolic acids	C9H8O3	165.0539	164.0473	1.2031	[M+H]+	1.84999999994773	1a	0.9502	rp	614-60-8	637540	HMDB0002641	6727	C01772	132012.78	123201.05	110521.47	89190.24	118073.47	152789.42	143219.05	237401.15	124915.61	155816.53	160892.55	134369.82	213709.21	156676.35	128686.07	191485.16	170594.08	149501.74	190851.06	190847.11	177221.5	154288.03	159446.72	177292.13	149883.01	149295.85
MEDP0827	T3_positive	Isophorone	Aldehyde,Ketones,Esters	Ketones	C9H14O	139.1106	138.1045	5.3957	[M+H]+	2.92499999993368	1a	0.9497	rp	78-59-1	6544	HMDB0031195	-	C14743	6120.28	12673.83	4128.68	5571.87	6511.99	4689.85	5848.15	10322.66	7420.36	14145.35	22905.36	19293.6	27994.89	36791.25	12378.63	9381.04	19576.12	33023.88	31506.71	23013.6	16313.93	14516.81	15190.01	17678.73	14868.41	13695.74
MW0159913	T3_positive	Inosine	Nucleotide and Its metabolites	Nucleotide and Its metabolites	C10H12N4O5	269.0871	268.0808	1.5512	[M+H]+	2.42499999984602	1a	0.9497	rp	58-63-9	135398641	HMDB0000195	-	C00294	N/A	N/A	N/A	N/A	N/A	N/A	N/A	N/A	N/A	N/A	N/A	N/A	N/A	N/A	N/A	N/A	N/A	N/A	N/A	N/A	923.78	1107.07	868.47	926.24	955.33	730.13
MEDP0577	T3_positive	Carnitine isoC4:0	FA	CAR	C11H21NO4	232.1537	231.1471	2.0018	[M+H]+	1.65000000002635	1a	0.9491	rp	25518-49-4	10177002	HMDB0000736	-	-	49946.07	51178.51	31053.05	23495.71	93496.45	17624.73	47568.88	73502.85	18866.12	56383.13	27837.36	36223.75	34004.91	20619.58	20382.2	34933.97	44844.02	24231.98	36976.2	36432.18	57268.99	55138.22	57810.52	57989.15	52745.67	56317.25
MEDP1610	T3_positive	Proline betaine	Amino acid and Its metabolites	Amino acid derivatives	C7H13NO2	144.101	143.0946	0.8025	[M+H]+	2.32499999995639	1a	0.9483	rp	471-87-4	115244	HMDB0004827	7089	C10172	19620.82	13621.55	195106.43	5711.16	4690.38	61558.0	3227.17	3579.61	3305.53	5914.89	111428.06	7351.85	46468.25	202001.67	64933.84	293312.98	54184.75	105996.27	58000.48	9171.58	108840.58	107648.13	113620.32	119845.35	108245.66	108606.24
MW0103316	T3_positive	N2,N2-Dimethylguanosine	Nucleotide and Its metabolites	Nucleotide and Its metabolites	C12H17N5O5	312.1295	311.123	2.0713	[M+H]+	1.92499999997153	1a	0.9472	rp	2140-67-2	135501639	-	-	C74036	4614.47	3515.52	3987.7	2452.05	4519.26	2087.9	4619.34	3629.4	2725.61	2533.15	4713.37	3694.09	3196.88	3103.68	2822.56	3953.7	2642.67	3314.11	4021.62	3421.48	4652.19	4708.0	4833.71	4722.07	4517.45	4773.79
MW0007319	T3_positive	Hippuric acid	Organic acid and Its derivatives	Organic acid and Its derivatives	C9H9NO3	180.0645	179.0582	2.9396	[M+H]+	2.59999999997262	1a	0.946	rp	495-69-2	464	HMDB0000714	1301	C01586	N/A	1148.75	528.86	698.73	N/A	2044.86	1343.66	2530.16	N/A	542.32	1249.98	2436.52	1668.09	1256.07	3767.49	2898.03	5973.77	57941.77	3956.27	1750.7	7185.28	6934.86	7060.2	7417.46	6783.81	7051.92
MEDN0428	T3_positive	N6-Succinyl Adenosine	Nucleotide and Its metabolites	Nucleotide and Its metabolites	C14H17N5O8	384.1142	383.1077	1.9844	[M+H]+	2.02500000000327	1a	0.945	rp	4542-23-8	20849086	HMDB0000912	-	-	3799.86	4119.33	4729.77	2083.65	5024.82	2458.3	4082.05	3703.5	3064.66	3181.64	4646.09	4912.79	4061.96	4366.16	4147.21	4016.68	4055.23	4177.28	5665.82	3894.1	6473.95	5985.55	5929.04	6127.59	5595.57	5568.63
MEDP2143	T3_positive	N,N-Bis(2-hydroxyethyl)dodecanamide	FA	Others	C16H33NO3	288.2526	287.246	6.539	[M+H]+	1.85000000001878	1a	0.9432	rp	120-40-1	8430	HMDB0032358	-	C06179	127157.09	115805.11	119504.51	127240.3	134330.99	130383.0	111743.94	83141.84	62376.95	73858.93	62531.84	68492.73	56336.85	58926.28	53068.61	51373.27	45483.47	41324.51	51084.24	52243.5	17308.67	58094.14	40739.55	36633.98	25878.92	20374.42
MW0117082	T3_positive	Indole-3-propionic acid	Organic acid and Its derivatives	Organic acid and Its derivatives	C11H11NO2	190.0852	189.079	4.8704	[M+H]+	2.70000000000437	1a	0.9426	rp	830-96-6	3744	HMDB0002302	6602	-	N/A	17251.61	11664.43	N/A	N/A	N/A	2017.12	2708.84	N/A	N/A	1252.0	4144.93	3156.98	1963.86	17554.72	5893.05	15454.75	16120.68	5406.32	6447.84	9246.48	8473.73	8724.01	7961.35	11000.84	9102.7
MW0017091	T3_positive	Cholic acid	Bile acids	Bile acids	C24H40O5	426.32	408.2876	6.0217	[M+NH4]+	3.44810220334498	1a	0.9423	rp	81-25-4	221493	HMDB0000619	206	C00695	15370.96	41131.1	12230.15	11636.64	19186.88	8232.52	11851.63	12086.31	12523.17	20610.05	13066.56	13533.71	115448.48	27603.24	14718.12	12486.29	11376.04	84301.84	42897.67	24565.03	17004.75	36065.15	28639.05	29646.98	28839.64	30148.92
MW0054524	T3_positive	LPC(16:0/0:0)	GP	LPC	C24H50NO7P	478.3281	495.3325	6.9076	[M+H-H2O]+	2.27876538326356	1a	0.9417	rp	17364-16-8	460602	HMDB0010382	-	C00157	80925.55	90643.33	88490.71	60536.44	92943.83	78081.33	53106.81	45034.56	54251.08	34866.8	65664.28	55249.67	64279.6	52845.75	57331.3	61362.54	53307.44	48401.83	48257.71	45706.57	38549.19	57784.93	47178.89	51113.1	42981.4	39800.89
MEDP1485	T3_positive	2-(2-Benzothiazolylthio)ethanol	Benzene and substituted derivatives	Benzene and substituted derivatives	C9H9NOS2	212.0188	211.0126	5.3081	[M+H]+	2.64999999998849	1a	0.9412	rp	4665-63-8	20790	-	-	-	19107.24	5768.92	4969.4	614.57	2901.95	9369.04	2816.6	47612.16	3029.31	4194.43	27276.85	2102.65	46932.98	8453.38	17909.22	20311.84	1535.63	9128.8	3943.49	17848.24	8884.19	9778.36	9883.06	10235.17	9373.95	9462.62
MW0049033	T3_positive	Cortisone	Hormones and hormone related compounds	Hormones and hormone related compounds	C21H28O5	361.2003	360.1937	4.8356	[M+H]+	1.67499999989218	1a	0.9405	rp	19515	222786	HMDB0002802	271	C00762	15237.35	18475.16	20668.27	13755.46	18125.02	23786.94	17143.93	18714.33	21667.04	11226.63	22570.8	12544.77	23673.48	4499.36	8056.68	8521.75	27381.95	17319.73	21339.64	22181.29	17547.36	21008.57	19794.06	19181.61	19348.09	17460.45
MW0053750	T3_positive	Glycochenodeoxycholic acid	Bile acids	Bile acids	C26H43NO5	450.3208	449.3141	6.0906	[M+H]+	1.37679437937778	1a	0.9397	rp	640-79-9	12544	HMDB0000637	-	C05466	303438.87	169032.16	134793.87	929924.56	280514.62	131888.48	80923.22	345900.14	150935.19	332885.49	141295.24	261209.45	753812.92	383620.18	168351.02	420304.08	30604.18	363610.12	187094.22	288185.11	208526.19	224107.88	305070.19	227714.55	322526.22	238250.83
MEDP0513	T3_positive	Palmitic amide	FA	Others	C16H33NO	256.2629	255.2562	7.9084	[M+H]+	1.52499999998668	1a	0.9392	rp	629-54-9	69421	HMDB0012273	-	-	111291.09	104422.44	100217.52	114818.32	133057.5	93674.4	24334.07	6663.65	6117.01	6283.37	3361.98	4295.53	4515.75	3213.16	2298.76	5269.48	4901.43	4899.38	4584.81	4095.58	3415.85	2329.31	3354.1	3580.5	4244.18	4619.02
MW0014806	T3_positive	5-Methoxyindoleacetate	Heterocyclic compounds	Indole and Its derivatives	C11H11NO3	206.0818	205.0739	3.8609	[M+H]+	1.52499999998668	1a	0.9383	rp	3471-31-6	18986	HMDB0004096	7016	C05660	17021.74	78805.21	16803.47	5076.63	7860.61	8582.36	10531.33	9900.14	15554.89	5194.89	2652.48	16535.95	12477.86	13474.95	13848.27	16358.71	34765.75	15155.94	29286.61	9054.3	13021.94	4442.16	11605.55	20481.11	19071.02	8838.59
MW0125928	T3_positive	1-Methyl-6-oxo-1,6-dihydropyridine-3-carboxamide	Alcohol and amines	Amines	C7H8N2O2	153.0648	152.0586	1.6204	[M+H]+	2.70000000000437	1a	0.9382	rp	701-44-0	69698	HMDB0004193	7025	C05842	45097.11	23467.2	21075.3	6214.76	35775.66	7621.89	35471.98	52451.45	22899.79	17994.2	23581.37	34639.22	19971.87	17485.22	28614.28	48217.3	29099.21	35319.76	20810.14	32838.53	24645.55	25504.85	25704.27	25411.87	23856.28	24963.6
MW0169283	T3_positive	2-Amino-1-phenylethanol	Alcohol and amines	Alcohols	C8H11NO	120.0804	137.0841	1.8806	[M+H-H2O]+	0.900000000001455	1a	0.9378	rp	7568-93-6	1000	HMDB0001065	59	C02735	1397331.55	1355853.65	1221306.52	1127091.88	1311916.98	1307462.61	1822544.01	1653753.24	1018801.0	1584132.6	1195966.29	1153249.65	1290038.96	1524846.51	1146628.4	1375607.85	1736678.63	1195941.48	1660030.07	1425052.31	1489599.93	1348727.62	1366656.46	1585377.63	1442129.67	1463288.93
MW0053971	T3_positive	Hydrocortisone	Hormones and hormone related compounds	Hormones and hormone related compounds	C21H30O5	363.2168	362.2093	4.8006	[M+H]+	0.450000000000728	1a	0.9365	rp	50-23-7	5754	HMDB0000063	-	C00735	157270.0	159176.72	317681.31	178509.28	227876.49	175865.52	159184.98	180973.36	125996.28	131493.84	164738.54	82149.41	129255.97	20077.76	39640.97	38394.4	108456.33	199069.8	105027.91	177194.6	138231.2	138974.75	149577.43	150203.82	149930.54	138324.73
MW0106189	T3_positive	Creatinine	Organic acid and Its derivatives	Organic acid and Its derivatives	C4H7N3O	114.0651	113.0589	0.7677	[M+H]+	2.77499999999264	1a	0.9336	rp	60-27-5	588	HMDB0000562	8	C00791	40096.94	40729.85	84137.31	38867.29	37508.59	40273.21	36820.52	30738.09	44702.54	37896.93	59593.72	66837.49	47282.24	30226.81	45628.46	52038.77	38786.76	44342.0	69426.56	35968.71	63930.02	57313.4	59201.13	60690.86	60009.53	59257.55
MW0147201	T3_positive	Carnitine	FA	CAR	C7H15NO3	162.1116	161.1052	0.7677	[M+H]+	2.22499999992465	1a	0.9327	rp	406-76-8 | 461-06-3	288	HMDB0000062	-	C00318	244377.79	342801.75	151731.51	284351.27	455383.72	210542.75	194722.69	247763.68	261518.5	254424.79	247021.94	220120.14	291844.95	150156.48	201083.68	181384.47	180541.65	230311.39	270546.71	259885.09	231103.72	209778.94	207004.5	246577.95	232726.79	215927.08
MW0120692	T3_positive	4-Pyridoxic acid	Benzene and substituted derivatives	Benzene and substituted derivatives	C8H9NO4	184.0595	183.0532	1.6893	[M+H]+	2.39999999990914	1a	0.9321	rp	82-82-6	6723	HMDB0000017	239	C00847	N/A	N/A	91874.05	N/A	648.34	N/A	618.59	7765.62	N/A	7240.13	N/A	N/A	N/A	N/A	1116.9	N/A	N/A	N/A	N/A	N/A	4512.39	4724.6	5212.64	4985.02	4275.06	4917.81
MEDP1045	T3_positive	Biliverdin	Tryptamines,Cholines,Pigments	Pigments	C33H34N4O6	583.2535	582.2478	6.3326	[M+H]+	2.81180548182074	1a	0.9315	rp	114-25-0	5280353	HMDB0001008	-	C00500	152780.1	61855.25	154091.9	215872.52	80683.0	403266.02	86819.67	81606.01	163632.47	344636.43	125365.97	70339.52	74922.07	38013.08	124286.37	100599.04	110906.06	62386.15	103107.73	68274.13	98336.64	125109.25	113034.14	125844.55	114916.0	107531.75
MW0169549	T3_positive	Niacinamide	Alcohol and amines	Amines	C6H6N2O	123.0538	122.048	1.5339	[M+H]+	3.77500000002584	1a	0.9282	rp	98-92-0	936	HMDB0001406	1497	C00153	N/A	N/A	555.59	N/A	5932.56	735.65	11875.73	N/A	11908.74	5083.49	8444.73	8684.19	7671.35	8621.47	13102.01	5555.17	15574.37	11244.57	N/A	5927.29	8347.62	7906.86	8099.35	7986.78	6619.24	7669.58
MEDP0381	T3_positive	7-Methylguanine	Nucleotide and Its metabolites	Nucleotide and Its metabolites	C6H7N5O	166.0711	165.0651	1.3248	[M+H]+	3.14999999993404	1a	0.9279	rp	578-76-7	135398679	HMDB0000897	-	C02242 | C75717	5922.19	3470.06	7129.07	3109.58	4940.43	4223.35	4340.8	4534.79	4274.28	5171.75	6617.43	5629.7	6140.51	5362.59	5559.89	4939.83	5398.76	5198.73	6689.18	5506.39	6549.73	5743.66	6414.7	6789.62	6255.04	6578.39
MW0114304	T3_positive	Maltose	Carbohydrates and Its metabolites	Sugars	C12H22O11	325.1122	342.1162	0.785	[M+H-H2O]+	1.77500000006603	1a	0.9198	rp	69-79-4	10991489	HMDB0000163	413	C00208	31591.91	12762.49	4506.08	40315.99	17684.75	17976.5	67576.52	19690.15	18321.57	36255.38	13993.62	13240.55	7864.93	18981.2	5888.67	5656.92	4131.0	2664.13	3161.75	5878.5	11532.01	13668.98	12930.96	11841.98	9412.88	11474.09
MW0012998	T3_positive	LPC(18:0/0:0)	GP	LPC	C26H54NO7P	506.359	523.3638	7.2254	[M+H-H2O]+	2.94256765568296	1a	0.9171	rp	19420-57-6	497299	HMDB0010384	-	C00157	18792.52	24904.82	22171.95	15562.2	31427.96	26966.41	1450.95	4018.76	4371.52	3957.39	9071.62	6980.96	8660.31	2198.13	5249.56	7188.32	4831.11	4841.65	5141.3	1487.86	3666.77	5945.49	4031.46	5164.25	3359.59	3991.48
MEDN0362	T3_positive	LPE(18:1/0:0)	GP	LPE	C23H46NO7P	480.3076	479.3012	7.0124	[M+H]+	1.85297578234918	1a	0.912	rp	89576-29-4	53480949	HMDB0011506	-	C04438	91131.17	100304.33	70120.54	41082.19	159792.79	73100.37	94972.58	67493.93	24240.53	44935.07	56495.71	48593.13	105920.29	42756.55	25292.38	70240.9	31791.6	20810.11	56130.52	40579.76	28618.47	51042.09	35884.44	45518.83	32481.41	32100.42
MW0009710	T3_positive	Salicylic acid	Benzene and substituted derivatives	Benzene and substituted derivatives	C7H6O3	139.0379	138.0317	3.9535	[M+H]+	2.72499999994125	1a	0.9072	rp	69-72-7	338	HMDB0001895	616	C00805	N/A	N/A	N/A	N/A	N/A	N/A	N/A	N/A	N/A	N/A	N/A	N/A	N/A	6242.77	N/A	N/A	N/A	N/A	N/A	N/A	2911.01	2546.67	2707.72	3089.59	3151.17	2882.33
MW0015756	T3_positive	Aminocaproic acid	Amino acid and Its metabolites	Amino acid derivatives	C6H13NO2	132.1008	131.0946	0.9246	[M+H]+	2.82499999997299	1a	0.9064	rp	60-32-2	564	HMDB0001901	-	C02378	137948.87	118007.64	54742.72	90162.19	97188.92	190520.58	143810.78	144862.65	104390.04	181158.55	144507.59	131673.07	120609.58	81832.19	123617.74	152790.02	125809.93	106001.85	165043.68	178181.15	115254.33	129048.12	112106.6	77054.21	120709.95	64652.02
MW0169647	T3_positive	Phenylacetylglutamine	Amino acid and Its metabolites	Amino acid derivatives	C13H16N2O4	287.0997	264.111	2.905	[M+Na]+	1.52500000012878	1a	0.905	rp	28047-15-6	92258	HMDB0006344	-	C04148	9332.44	10042.89	10188.36	4650.92	1912.34	5514.79	12496.02	25718.69	4169.32	7235.78	15795.57	2290.01	3574.47	1356.4	3274.2	3655.9	16754.31	22972.92	5887.28	17927.69	21272.47	21439.58	21600.28	23138.57	19738.85	21653.52
MW0124723	T3_positive	Lumichrome	Heterocyclic compounds	Heterocyclic compounds	C12H10N4O2	243.0868	242.0804	4.139	[M+H]+	2.19999999991671	1a	0.902	rp	1086-80-2	5326566	-	-	C01727	2119.62	2418.72	2017.68	1108.73	2796.24	2154.74	2713.23	4453.49	2221.96	3657.79	2250.64	2813.5	3849.34	4003.28	3348.08	2175.49	2225.9	2320.09	2144.82	2345.32	2919.42	3476.2	2280.66	3447.3	2188.19	3184.25
MW0150045	T3_positive	Glu-Leu	Amino acid and Its metabolites	Small Peptide	C11H20N2O5	261.1439	260.1372	2.366	[M+H]+	1.55000000006567	1a	0.9005	rp	5969-52-8	9813855	HMDB0028823	44684	-	20638.79	12943.99	10191.59	9325.27	11850.47	23548.62	21019.99	17271.5	13882.1	19943.83	21890.85	24931.14	24253.14	15264.57	17440.51	27813.78	17200.3	15231.19	23058.42	24879.97	18295.05	18348.62	20656.81	21784.0	21316.35	20351.54
MEDP0125	T3_positive	Choline	Tryptamines,Cholines,Pigments	Cholines	C5H14NO+	104.1058	104.1075	0.7504	[M+]+	3.09999999998922	1a	0.9002	rp	62-49-7	305	HMDB0000097	56	C00114	42767.51	47325.82	33355.03	59857.11	68759.38	36636.05	63289.17	61346.48	34388.8	79417.08	52132.75	78982.64	67460.08	74725.9	48850.4	78165.88	36125.23	73769.95	69115.05	49786.05	39749.73	42617.11	42318.13	63236.14	52664.49	48366.24
MW0110995	T3_positive	Diethanolamine	Alcohol and amines	Amines	C4H11NO2	70.0644	105.079	0.785	[M+H-2H2O]+	1.69999999997117	1a	0.8976	rp	111-42-2	8113	HMDB0004437	3239	C06772	69310.97	39283.51	33294.36	17650.42	30768.5	41897.75	54908.9	62272.44	38854.28	53239.33	75142.43	64200.39	74025.46	59998.37	49775.18	43232.26	33933.63	48280.33	67665.42	59716.98	53407.07	50069.05	57454.35	57691.02	59208.24	55491.96
MW0109211	T3_positive	Phenylalanylphenylalanine	Amino acid and Its metabolites	Small Peptide	C18H20N2O3	313.1541	312.1474	3.2003	[M+H]+	1.4749999998287	1a	0.8958	rp	201023-39-4	65104	HMDB0013302	-	-	1832.07	2941.61	2839.36	1848.65	1497.39	2260.66	3025.41	3073.4	2211.44	4878.48	3741.2	2516.33	2936.12	1263.14	2708.67	3756.63	3331.4	3959.32	4352.78	2404.69	2937.1	3051.82	2949.96	3798.17	3159.66	2961.35
MW0107537	T3_positive	Indole	Heterocyclic compounds	Indole and Its derivatives	C8H7N	118.0643	117.0578	2.2796	[M+H]+	2.12499999999949	1a	0.8938	rp	120-72-9	798	HMDB0000738	286	C00463	53551.34	52611.9	41065.5	41984.66	54057.76	65593.3	55029.54	68301.14	64897.14	62387.41	66224.12	65397.21	69777.74	56701.33	81197.96	85459.12	77795.73	62291.89	71565.06	58911.0	65773.06	59276.06	62894.48	70597.13	65883.39	66466.0
MEDL00638	T3_positive	Taurocholic acid	Bile acids	Bile acids	C26H45NO7S	516.298	515.2917	5.6748	[M+H]+	1.87875641111275	1a	0.8869	rp	81-24-3	6675	HMDB0000036	5104	C05122	8056.76	5171.37	N/A	15171.97	3750.88	6184.67	859.74	2025.59	2702.78	4166.13	730.32	1069.69	4235.24	963.05	N/A	4449.11	N/A	1726.68	2077.66	N/A	2921.47	3831.07	3944.75	3790.41	5021.48	3159.65
MW0154890	T3_positive	Pantetheine	Alcohol and amines	Polyamines	C11H22N2O4S	279.1341	278.13	1.9322	[M+H]+	8.07499999993411	1a	0.8833	rp	496-65-1	439322	HMDB0003426	-	C00831	7948.11	1282.66	3400.94	N/A	1839.04	N/A	3270.15	3244.73	10683.2	3808.0	N/A	N/A	N/A	N/A	N/A	N/A	N/A	N/A	554.44	645.95	2198.74	1996.57	980.76	1847.87	834.58	1392.56
MW0126003	T3_positive	Oxindole	Heterocyclic compounds	Indole and Its derivatives	C8H7NO	134.0589	133.0528	3.4137	[M+H]+	2.89999999999679	1a	0.8808	rp	59-48-3	321710	HMDB0061918	-	C12312	1907.8	7938.58	9614.1	3012.38	N/A	3280.13	9971.43	15866.03	503.22	6864.41	13986.57	7206.52	3118.65	N/A	5896.65	3967.64	26387.15	15769.44	18216.59	12293.77	14525.1	14877.38	14942.62	14586.68	14650.49	14915.75
MEDL00377	T3_positive	Glu-Phe	Amino acid and Its metabolites	Small Peptide	C14H18N2O5	295.1282	294.1216	2.5051	[M+H]+	1.67500000003429	1a	0.8795	rp	20556-22-3	18653118	HMDB0029156	23756	-	18814.48	18130.39	13222.29	10981.76	17699.48	14218.7	26351.66	18385.21	13524.59	16258.27	19294.04	19708.46	20002.6	20697.77	13411.73	17914.5	22191.36	16216.02	26823.31	20024.63	21534.65	20688.87	20524.09	21086.34	21096.16	22544.56
MW0138954	T3_positive	Methyl cinnamate	Benzene and substituted derivatives	Benzene and substituted derivatives	C10H10O2	163.0743	162.0681	7.0535	[M+H]+	2.70000000000437	1a	0.8764	rp	103-26-4 | 1754-62-7	637520	HMDB0033833	66385	C06358	21181.99	21498.6	38329.09	55417.3	32574.57	44342.69	23239.88	8780.07	6076.16	8081.66	6333.65	3940.68	5292.9	5779.55	3926.85	3085.23	3356.58	3126.44	3309.84	4138.02	4514.46	6069.23	3595.6	7589.14	5046.02	5871.93
MEDL02151	T3_positive	3'-Adenylic acid	Nucleotide and Its metabolites	Nucleotide and Its metabolites	C10H14N5O7P	348.0687	347.0631	0.8025	[M+H]+	4.20000000005416	1a	0.8723	rp	84-21-9	41211	HMDB0003540	-	C01367	20605.38	7938.36	5462.62	5870.97	6397.96	8338.73	9555.03	13359.71	14601.83	47553.48	11788.17	27720.85	16457.76	19446.08	13247.3	12313.97	35270.46	24097.0	46649.97	28563.68	13725.85	18184.56	19508.86	18889.14	5526.25	20789.59
MEDN1387	T3_positive	O-acetyl-L-serine	Amino acid and Its metabolites	Amino acid derivatives	C5H9NO4	130.0487	147.0532	1.1691	[M+H-H2O]+	2.89999999999679	1a	0.8683	rp	5147-00-2	99478	HMDB0003011	3270	C00979	8829.62	7566.2	8031.66	7239.53	7374.34	6030.5	5675.01	4666.45	7993.19	5041.47	7709.38	8194.57	10646.78	10839.95	12342.09	7664.99	11821.93	11912.65	21865.29	9567.08	11795.1	9300.22	9882.4	8652.27	9975.39	8075.02
MEDN1006	T3_positive	Uric acid	Organic acid and Its derivatives	Organic acid and Its derivatives	C5H4N4O3	169.0349	168.0283	0.82	[M+H]+	1.84999999994773	1a	0.8669	rp	69-93-2	1175	HMDB0000289	88	C00366	277632.56	212255.34	258678.01	71437.31	141028.85	166618.7	101861.86	101569.78	325432.46	147556.1	315165.31	368971.33	270936.63	180707.64	432371.37	196343.95	409960.67	262634.16	368306.76	151392.36	247465.96	215343.6	229459.49	242724.74	234868.33	234911.16
MW0126838	T3_positive	Hydroxycotinine	Heterocyclic compounds	Heterocyclic compounds	C10H12N2O2	193.0962	192.0899	1.5165	[M+H]+	2.44999999992501	1a	0.8636	rp	34834-67-8 | 108450-02-8 | 223655-46-7	107963	HMDB0001390	-	-	N/A	N/A	N/A	N/A	N/A	1855.13	N/A	N/A	N/A	N/A	4375.72	N/A	N/A	N/A	N/A	N/A	N/A	N/A	N/A	5713.16	2657.44	2521.21	2297.44	2306.25	2359.12	2694.4
MW0114733	T3_positive	L-Gulose	Carbohydrates and Its metabolites	Sugars	C6H12O6	203.0518	180.0634	0.7677	[M+Na]+	2.2249999999957	1a	0.8627	rp	6027-89-0	10130220	HMDB0012326	-	C15923	1224756.65	414861.99	46420.5	298028.55	202868.77	16416.5	2072922.14	1360515.7	954559.45	2018087.87	15326.42	13062.55	726501.87	1105526.59	13798.16	15584.32	397847.36	201136.49	88627.13	22458.94	11193.25	16762.73	544920.07	41269.84	111219.52	575907.3
MEDN1562	T3_positive	Monobutyl phthalate	Aldehyde,Ketones,Esters	Esters	C12H14O4	205.0856	222.0892	7.191	[M+H-H2O]+	0.775000000032833	1a	0.8607	rp	131-70-4	8575	HMDB0013247	-	-	833014.64	689614.6	875564.07	982661.3	1113062.43	1035775.8	589277.53	333955.31	217968.13	253319.96	266597.17	169571.7	204554.08	196645.96	161610.39	183049.22	155785.65	114654.79	149944.58	161826.41	118642.25	184911.55	163884.44	212066.14	145151.58	157294.71
MW0012353	T3_positive	13-Docosenamide	Alcohol and amines	Amines	C22H43NO	338.3424	337.3345	8.3907	[M+H]+	1.57500000000255	1a	0.86	rp	112-84-5	5365371	HMDB0244507	64926	-	1541646.79	2613011.19	5774831.59	5076472.58	5397579.33	3294428.6	1144459.78	1221337.15	869556.74	3239703.38	802101.77	714563.97	276022.45	905802.55	724072.21	867553.5	817155.76	877905.02	696612.15	801431.91	171602.16	842350.25	829559.48	855153.9	774399.45	807112.2
MW0110322	T3_positive	Urea	Alcohol and amines	Amines	CH4N2O	61.0381	60.0324	0.785	[M+H]+	3.89999999999446	1a	0.8581	rp	57-13-6	1176	HMDB0000294	6	C00086	125693.72	182893.88	82892.65	115993.97	234126.49	98612.31	201618.58	236739.86	117856.4	243594.23	207270.3	228552.92	203509.83	160797.0	211673.56	174609.98	265345.23	200531.87	184183.03	221241.2	248201.4	226629.98	241802.99	257172.39	231515.55	239093.54
MW0062186	T3_positive	Progesterone	Hormones and hormone related compounds	Hormones and hormone related compounds	C21H30O2	332.2612	314.2246	6.1251	[M+NH4]+	6.79999999988468	1a	0.8574	rp	57-83-0	5994	HMDB0001830	402	C00410	N/A	613.4	3622.56	2058.05	2585.9	5815.45	1761.87	N/A	2145.12	527.84	20675.05	6150.81	11927.1	4760.6	6262.73	11680.72	6501.4	4819.05	11978.66	7230.97	4477.55	5408.06	4430.24	6223.1	4865.0	5497.67
MW0002155	T3_positive	2,3-Dihydrobenzofuran	Benzene and substituted derivatives	Benzene and substituted derivatives	C8H8O	103.0533	120.0575	1.8806	[M+H-H2O]+	2.27500000001157	1a	0.8529	rp	496-16-2	10329	HMDB0013815	-	-	107074.62	103095.68	94965.66	86107.39	101241.58	100812.9	133389.04	123646.93	79890.16	120869.71	93473.06	88402.57	97425.76	115286.74	89797.18	104194.38	134106.28	93119.35	130467.46	114698.03	112928.36	105803.32	109485.4	123166.45	108439.44	117321.41
MW0111287	T3_positive	Sphinganine	SP	SPH	C18H39NO2	324.2866	301.2981	5.7791	[M+Na]+	1.95000000005052	1a	0.8513	rp	764-22-7	91486	HMDB0000269	-	C00836	4321.67	4941.03	3551.62	3931.46	6053.52	3709.59	4810.93	3850.39	3657.69	3746.43	4659.64	4430.71	3872.08	3233.91	5301.42	5370.33	4370.95	3871.42	4861.18	4981.65	7304.43	7683.08	7835.4	8283.04	9216.64	8828.51
MW0169364	T3_positive	Kynurenic acid	Amino acid and Its metabolites	Amino acid derivatives	C10H7NO3	190.0489	189.0426	2.4878	[M+H]+	2.47499999993295	1a	0.8477	rp	492-27-3	3845	HMDB0000715	5683	C01717	1145.81	2524.1	N/A	598.08	1957.67	1015.03	834.91	N/A	604.44	1200.5	986.37	1775.53	2609.73	942.38	1171.74	3584.45	1378.85	921.89	1048.03	826.54	2309.11	2309.49	2465.3	2292.77	2181.12	2288.47
MW0006930	T3_positive	Dopamine	Alcohol and amines	Polyamines	C8H11NO2	136.0738	153.079	0.82	[M+H-H2O]+	4.6999999999997	1a	0.8474	rp	62-31-7	681	HMDB0000073	64	C03758	43060.79	36072.19	27108.4	22506.11	32732.98	46162.47	44992.9	100857.92	38151.14	59268.04	62841.11	43166.45	64669.34	47838.58	42432.65	26943.9	52323.21	38752.5	52464.51	55778.06	43398.57	43577.05	52190.51	47763.45	48336.81	43374.64
MW0133678	T3_positive	4-Hydroxycinnamic acid	Benzene and substituted derivatives	Phenolic acids	C9H8O3	147.043	164.0473	1.2031	[M+H-H2O]+	2.59999999997262	1a	0.832	rp	501-98-4	637542	HMDB0002035	6450	C00811	25342.17	23603.95	3185.39	14881.51	22353.87	27811.69	26316.84	43297.11	23388.86	27560.72	30015.22	25077.71	38820.23	29458.0	23995.69	35681.33	32178.36	26375.88	34734.56	34456.17	33295.36	25708.56	29040.94	33600.82	27584.58	25779.85
MW0014136	T3_positive	3-Hydroxyvalproic acid	Organic acid and Its derivatives	Organic acid and Its derivatives	C8H16O3	143.1053	160.1099	4.3302	[M+H-H2O]+	3.34999999999752	1a	0.8206	rp	58888-84-9	134459	HMDB0013899	-	C16651	12283.66	2356.24	10455.77	7371.7	13885.69	2920.13	4718.52	7164.59	2219.27	2652.48	3257.7	3210.72	3401.83	2799.75	2896.83	2330.42	3289.07	2527.9	3193.16	2772.15	4190.35	6529.89	7044.83	6090.39	8442.92	5322.29
MEDN0745	T3_positive	Propylparaben	Benzene and substituted derivatives	Benzene and substituted derivatives	C10H12O3	181.0853	180.0786	5.4307	[M+H]+	1.60000000001048	1a	0.819	rp	94-13-3	7175	HMDB0032574	-	-	4014.89	2883.15	354314.59	102107.52	5552.36	22303.18	2315.52	278232.9	5967.43	8403.45	144583.7	76806.16	629721.88	9795.99	154289.42	179982.29	38957.22	67919.33	133522.54	65149.06	144948.41	141294.42	176429.67	175699.68	143234.0	145487.0
MW0054394	T3_positive	Lithocholic acid	Bile acids	Bile acids	C24H40O3	359.2888	376.2977	6.0046	[M+H-H2O]+	14.125000000007	1a	0.8143	rp	434-13-9	9903	HMDB0000761	209	C03990	778779.15	935381.74	1086002.32	983351.59	952079.11	596215.39	534126.9	1094799.11	532925.92	1104355.4	885324.23	1002921.55	1090775.47	1098720.2	1113318.16	7091.16	1021630.11	1100074.22	1108710.39	1080789.87	895284.52	590645.72	839079.06	1290304.68	987073.4	460202.6
MW0107960	T3_positive	L-Threonine	Amino acid and Its metabolites	Amino acids	C4H9NO3	84.0434	119.0582	0.785	[M+H-2H2O]+	2.34999999999985	1a	0.8081	rp	72-19-5	6288	HMDB0000167	32	C00188	15957.59	15657.49	16642.51	11698.92	15821.89	20189.44	14340.89	12430.1	15983.32	12314.81	17472.76	14685.97	17290.66	11813.04	16354.12	14163.12	16051.35	19652.03	19848.43	19642.87	16128.22	15786.65	16936.0	16098.14	15227.46	16572.86
MW0005104	T3_positive	4-Hydroxyhippuric acid	Amino acid and Its metabolites	Amino acid derivatives	C9H9NO4	196.0598	195.0532	2.2104	[M+H]+	1.6499999999553	1a	0.8033	rp	2482-25-9	151012	HMDB0013678	-	-	N/A	N/A	N/A	N/A	N/A	N/A	N/A	N/A	N/A	N/A	N/A	N/A	N/A	6983.46	N/A	677.84	N/A	N/A	N/A	N/A	7871.16	7183.87	7223.95	7715.02	7061.51	7359.4
MW0114590	T3_positive	Hexaethylene glycol	Alcohol and amines	Alcohols	C12H26O7	282.1697	282.1679	2.4008	[M+]+	5.87499999994634	1a	0.8021	rp	2615-15-8	17472	HMDB0061822	-	-	2861.05	2674.58	2967.62	3188.71	2804.98	2844.48	3029.11	3148.36	2601.34	3184.47	3020.65	3761.56	2983.48	2928.64	2563.44	3234.49	2634.23	3238.11	2687.3	3124.33	2999.82	2789.37	2977.27	2107.87	2709.76	3279.89
MW0169297	T3_positive	Indole-3-carbinol	Heterocyclic compounds	Indole and Its derivatives	C9H9NO	130.0639	147.0684	3.8755	[M+H-H2O]+	3.02500000003647	1a	0.8019	rp	700-06-1	3712	HMDB0005785	-	-	9539.92	17936.84	6705.14	5476.96	6537.86	7154.13	9244.79	6827.88	8781.19	8978.81	9464.21	9272.22	6504.26	10383.21	7140.0	8023.05	8472.1	7249.82	10441.16	6692.14	8007.29	4636.11	7688.91	6711.98	7125.57	7123.47
MW0168995	T3_positive	Cysteic acid	Amino acid and Its metabolites	Amino acids	C3H7NO5S	152.0013	169.0045	0.8721	[M+H-H2O]+	0.27499999994518	1b	0.9637	rp	498-40-8	25701	HMDB0002757	332	C00506	6040.63	3408.71	4057.52	518.95	4895.54	4266.66	2022.44	2422.97	3681.58	2202.85	4048.97	2415.1	5522.88	1737.29	4202.77	4510.71	5890.42	4657.33	4614.02	4674.46	3894.02	4885.4	3892.99	4094.73	2885.82	3321.31
MW0012919	T3_positive	LPE(18:0/0:0)	GP	LPE	C23H48NO7P	504.3057	481.3168	8.7589	[M+Na]+	0.872485907123747	1b	0.9424	rp	69747-55-3	9547068	HMDB0011130	-	C00157	10391.44	29746.03	16861.73	9418.32	23496.96	12696.38	10674.16	8128.44	8072.42	4900.69	15145.42	11651.62	23231.81	9434.7	12985.06	14734.16	12765.14	9746.96	14642.18	6671.58	11516.43	11413.69	11907.91	16548.26	12419.9	14674.87
MW0168357	T3_positive	1,3-DIAMINOPROPANE	Alcohol and amines	Amines	C3H10N2	141.0391	74.0844	1.2031	[M-2H+3Na]+	3.49999999997408	1b	0.9161	rp	109-76-2	428	HMDB0000002	-	C00986	3085.19	1987.65	12540.37	1444.48	2502.65	2553.1	1999.04	1480.91	4128.7	2531.68	2098.99	2273.91	2500.91	1297.1	1807.75	2494.56	1671.24	2393.51	5167.32	1328.32	3907.69	1687.79	3508.24	1706.25	2489.21	2539.01
MEDP0904	T3_positive	FFA(18:1)	FA	FFA	C18H34O2	283.2626	282.2559	8.624	[M+H]+	1.44999999989182	1b	0.9032	rp	112-80-1	445639	HMDB0000207	190	C00712	2615.76	2588.85	3218.86	2067.51	3479.79	2925.44	1484.49	769.83	1770.13	3452.05	2371.88	1202.92	1701.15	N/A	1060.29	939.13	2264.99	3029.94	1387.0	1708.18	1810.44	2681.46	5125.35	2995.67	1791.86	1524.73
Zmpn000199	T3_positive	Galactaric acid	Carbohydrates and Its metabolites	Sugar acids	C6H10O8	193.034	210.0376	0.8025	[M+H-H2O]+	0.675000000001091	1b	0.8996	rp	526-99-8	3037582	HMDB0000639	5612	C00879	4913.05	3456.35	3711.73	1793.3	3375.16	4607.87	4543.89	3346.69	3743.79	2867.94	4204.03	12381.91	3907.96	3563.06	5278.52	6030.86	4470.23	5478.38	6365.2	7433.77	3128.3	3975.9	4080.36	4901.68	3207.56	4210.97
ZINC5133329	T3_positive	Phenol	Benzene and substituted derivatives	Phenolics	C6H6O	77.0377	94.0419	1.8806	[M+H-H2O]+	2.15000000000742	1b	0.886	rp	108-95-2	996	HMDB0000228	-	C15584	12569.77	11864.58	11528.06	10586.17	12365.34	11243.29	14582.75	38804.04	9992.74	13816.21	11650.59	10983.78	11725.73	13200.55	11098.66	12424.47	15564.31	11309.77	14697.44	13416.86	12109.93	12722.03	34429.01	13180.64	11946.68	13219.25
MW0109017	T3_positive	Oxalacetic acid	Organic acid and Its derivatives	Organic acid and Its derivatives	C4H4O5	133.0126	132.0059	1.724	[M+H]+	1.42499999995493	1b	0.885	rp	328-42-7	970	HMDB0000223	123	C00036	978.19	1038.29	783.58	N/A	N/A	1149.79	1129.41	1080.08	1156.57	1207.27	715.43	1202.59	1152.82	1047.34	1262.93	955.24	1480.11	1340.44	1076.88	714.57	2649.87	N/A	1413.7	1966.37	1726.66	2508.89
MW0109196	T3_positive	L-Phenylalanine	Amino acid and Its metabolites	Amino acids	C9H11NO2	188.0673	165.079	1.8806	[M+Na]+	2.45000000006712	1b	0.8843	rp	63-91-2	6140	HMDB0000159	28	C00079	5006.56	4949.98	5735.97	4939.9	7112.0	5060.87	6875.44	6695.62	4889.99	5650.28	4749.12	4714.87	5740.21	6006.14	5868.53	6335.03	6188.27	4944.73	6904.0	6105.62	5905.21	1370.75	5565.64	3958.71	6468.56	6584.14
MW0106115	T3_positive	Carbocysteine	Organic acid and Its derivatives	Organic acid and Its derivatives	C5H9NO4S	217.9893	179.0252	9.1427	[M+K]+	2.17499999997983	1b	0.8838	rp	638-23-3 | 186537-58-6	193653	-	-	C03727	10888.64	12585.24	5223.57	4796.6	3379.38	11141.79	12027.3	11977.77	13188.07	9965.24	3940.9	6915.53	8307.96	15107.63	13566.22	6872.49	12780.37	4686.88	6273.17	13181.05	9663.7	11356.42	12207.89	4288.56	9459.1	5274.79
MEDN0110	T3_positive	Glycoursodeoxycholic acid	Bile acids	Bile acids	C26H43NO5	432.3099	449.3141	5.3957	[M+H-H2O]+	2.12809848236267	1b	0.873	rp	64480-66-6	12310288	HMDB0000708	5676	-	112682.21	42448.95	12804.02	56179.57	32860.49	57157.05	175437.14	121028.17	13776.18	40814.92	56752.83	41745.02	127330.77	26618.52	54882.33	45341.07	17602.29	99022.6	32174.19	80192.41	65481.45	70025.03	73306.5	72759.7	65728.48	60382.08
MW0109320	T3_positive	Pro-leu	Amino acid and Its metabolites	Small Peptide	C11H20N2O3	229.1539	228.1474	0.82	[M+H]+	1.9749999999874	1b	0.8658	rp	52899-07-7	444109	-	23647	-	44361.01	69738.02	108255.84	72718.92	96419.87	63506.8	54453.65	79813.83	74991.38	136274.78	39528.15	64815.61	34452.34	35432.06	31222.57	47300.68	31227.19	34323.39	66755.0	30757.97	95962.76	98393.2	103521.89	110693.46	94778.59	94189.75
FDATN01488	T3_positive	L-Glutamic acid	Amino acid and Its metabolites	Amino acids	C5H9NO4	148.0591	147.0532	0.785	[M+H]+	3.39999999994234	1b	0.8494	rp	56-86-0	33032	HMDB0000148	-	C00025	5558.67	9071.82	12486.85	3309.9	9443.24	6846.56	10394.62	6664.48	3788.72	2082.87	7566.69	8433.8	8007.67	5202.03	5205.81	3624.62	6094.4	5949.78	8480.98	13403.71	8325.82	2799.19	8321.22	8504.81	7472.64	8467.49
MW0012985	T3_positive	7-[2-(3-Hydroxyoctyl)-5-oxopyrrolidin-1-YL]heptanoic acid	Hormones and hormone related compounds	Hormones and hormone related compounds	C19H35NO4	342.2638	341.2566	5.2908	[M+H]+	0.275000000016234	1b	0.8406	rp	64054-40-6	44269516	-	45720	-	54243.22	80338.97	511558.63	57009.84	83357.71	68563.72	28870.91	31191.61	103530.08	82438.89	207047.08	212665.73	142205.05	77795.56	118556.31	318606.99	129210.51	84385.53	178593.75	140840.06	133926.72	132999.42	137859.47	163564.59	132889.99	136784.4
MW0107685	T3_positive	L-Cysteine	Amino acid and Its metabolites	Amino acids	C3H7NO2S	205.9868	121.0197	0.8896	[M+K+HCOOH]+	3.95000000004586	1b	0.8291	rp	52-90-4	5862	HMDB0000574	5556	C00097	3460.59	2849.45	2791.39	833.19	3083.96	2974.06	1169.64	1448.68	1543.73	805.69	2494.63	1352.22	2255.05	980.08	2458.76	2393.0	3058.33	1959.84	2134.33	3229.79	2021.56	2835.25	2290.34	1856.4	1607.04	1465.17
MW0061712	T3_positive	14,15-Leukotriene C4(ExC4)	GP	PI	C47H83O13P	887.563	886.5571	6.1772	[M+H]+	1.61115064066681	1b	0.8277	rp	206059-96-3	42607491	HMDB0009815	-	-	N/A	N/A	N/A	572.94	N/A	N/A	583.11	N/A	N/A	566.0	N/A	N/A	N/A	N/A	2976.82	5504.01	11015.84	35116.51	23929.22	30112.8	350414.41	N/A	167251.77	530261.49	410649.07	403371.79
MW0007542	T3_positive	Maleic acid	Organic acid and Its derivatives	Organic acid and Its derivatives	C4H4O4	154.9765	116.011	9.16	[M+K]+	5.85000000000946	1b	0.8208	rp	110-16-7	444266	HMDB0000176	-	C01384	170251.0	68092.74	99000.23	40431.26	61586.08	84099.47	191088.86	82561.6	193531.57	183933.73	186288.84	183629.9	199814.43	64243.56	238266.55	223645.47	213444.87	92704.99	59221.9	206085.86	176779.48	177339.12	80541.14	200111.9	184931.69	55300.0
MW0009449	T3_positive	Phthalic acid	Organic acid and Its derivatives	Organic acid and Its derivatives	C8H6O4	167.0329	166.0266	2.9223	[M+H]+	2.52499999994882	1b	0.8163	rp	88-99-3	1017	HMDB0002107	6489	C01606	1055.32	774.65	9930.6	3012.22	899.6	2902.94	856.66	1111.67	1309.93	853.38	4882.72	1415.58	40782.99	897.67	4020.88	2113.25	5417.23	5537.96	15764.14	2382.72	4500.23	4587.81	5347.58	4425.94	12110.69	4936.51
MEDL02483	T3_positive	5-Hydroxytryptophol	Alkaloids	Plumerane	C10H11NO2	160.0747	177.079	3.8782	[M+H-H2O]+	2.44999999999607	1b	0.8077	rp	154-02-9	9061	HMDB0001855	5730	-	2383.54	11235.71	2054.09	N/A	592.51	1133.07	2057.24	1455.42	1532.29	1668.27	2281.78	2397.72	1427.85	3592.54	1869.85	2297.85	2565.25	1800.47	3446.72	1295.93	2687.14	2458.78	2747.87	2586.1	2606.87	2807.7
MW0114156	T3_positive	Fructose	Carbohydrates and Its metabolites	Sugars	C6H12O6	383.115	180.0634	0.7504	[2M+Na]+	2.70000000000437	1b	0.8073	rp	57-48-7 | 30237-26-4 | 25702-76-5 | 139686-85-4	5984	HMDB0062538	-	-	161677.21	65736.86	1427.43	196055.3	101691.01	124114.4	389097.81	246718.04	189599.61	407632.19	146927.25	128907.99	111520.73	59712.52	113800.85	55412.22	57552.68	63272.92	37862.24	66832.27	68049.41	67585.05	70897.17	90028.0	92393.19	84929.92
MEDP0792	T3_positive	Pyrrolidine	Heterocyclic compounds	Heterocyclic compounds	C4H9N	72.0802	71.0735	0.82	[M+H]+	1.49999999997874	1b	0.8073	rp	123-75-1	31268	HMDB0031641	-	-	183211.03	126497.49	82896.28	94726.44	103433.24	185705.72	169051.2	209043.73	120966.91	183583.65	157273.82	137386.01	145188.6	99044.09	168663.35	189292.69	154424.0	134610.92	193970.88	194854.89	143416.99	142051.89	147896.23	150549.65	140884.39	139552.29
MW0107973	T3_positive	Firefly luciferin	Heterocyclic compounds	Heterocyclic compounds	C11H8N2O3S2	281.0056	279.9976	4.1739	[M+H]+	1.67500000003429	1b	0.8071	rp	2591-17-5	92934	HMDB0029713	65823	C02740	1088506.81	1065742.12	997789.64	1176613.91	1043632.38	1092580.67	1087335.73	1116531.72	1135272.7	1145111.02	1144135.12	993462.06	1173702.42	1149964.07	1081336.04	1131720.06	1154863.27	1128938.57	1137488.07	1115217.86	1154789.35	1178250.97	1123466.13	1222914.52	1130312.13	1124608.71
MW0123741	T3_positive	Indole-3-lactic acid	Heterocyclic compounds	Indole and Its derivatives	C11H11NO3	188.0696	205.0739	3.8782	[M+H-H2O]+	2.475000000004	1b	0.8066	rp	1821-52-9 | 832-97-3	92904	HMDB0000671	71	C02043	4536.28	19612.9	3206.99	N/A	1405.19	2834.85	4619.78	10514.6	5351.73	3784.2	4119.05	4527.65	2297.5	5879.48	3860.31	3760.95	4698.95	3781.84	5786.33	2716.39	4739.44	4430.05	4740.01	7300.59	4575.9	4718.95
MEDP0637	T3_positive	Phe-Pro	Amino acid and Its metabolites	Amino acids	C14H18N2O3	263.1384	262.1317	2.6791	[M+H]+	1.59999999993943	1b	0.7998	rp	7669-65-0	7020642	HMDB0011177	-	-	N/A	5490.46	2325.81	1834.75	2697.7	3185.17	2462.92	3340.23	4563.94	2668.66	3502.2	6513.21	2932.84	1666.86	4417.92	2995.1	4153.12	3591.7	4367.01	3826.45	3472.07	3512.31	3061.07	3731.88	3733.8	3014.6
MW0106391	T3_positive	Glucosaminic acid	Carboxylic acids and derivatives	Sugar acids	C6H13NO6	160.0595	195.0743	0.8025	[M+H-2H2O]+	2.22499999992465	1b	0.7997	rp	3646-68-2 | 6165-14-6	73563	HMDB0250755	3334	C03752	42173.08	62531.98	42132.73	68610.64	29880.5	41873.99	41037.06	34409.21	36150.13	44921.69	69706.69	55662.97	59331.03	61726.49	54749.79	49012.57	51948.54	65563.66	78471.95	48643.28	55529.85	49548.0	53358.63	57887.35	57369.06	34680.05
MW0193947	T3_positive	2-Phenylacetamide	Benzene and substituted derivatives	Benzene and substituted derivatives	C8H9NO	136.0746	135.0684	2.905	[M+H]+	2.77499999995712	1b	0.7991	rp	103-81-1	7680	HMDB0010715	-	C02505	2393.49	2148.3	11607.5	1323.73	N/A	1188.39	4001.64	4753.49	686.19	1587.84	3041.87	N/A	N/A	N/A	777.67	892.44	2924.4	3727.63	617.83	3414.22	3985.74	4091.48	4552.0	4080.15	3796.94	3596.41
MW0169682	T3_positive	Piperidine	Heterocyclic compounds	Heterocyclic compounds	C5H11N	86.0959	85.0891	1.2552	[M+H]+	1.37500000001012	1b	0.797	rp	110-89-4	8082	HMDB0034301	-	C01746	282274.66	249703.81	166893.08	190217.63	226718.51	425184.93	312775.29	314256.14	256922.8	397838.11	306464.21	389139.65	269365.49	260823.94	279462.53	359146.92	279021.53	232055.24	375310.91	389247.88	288643.06	265773.43	289014.4	315485.13	294654.88	339755.49
MEDL02553	T3_positive	Piperine	Heterocyclic compounds	Heterocyclic compounds	C17H19NO3	303.1727	285.1365	6.367	[M+NH4]+	5.77500000005671	1b	0.7962	rp	94-62-2	638024	HMDB0029377	-	C03882	3367.89	2140.56	3518.42	N/A	1766.64	5007.47	13658.07	3113.38	3152.43	2828.91	5843.31	2370.77	4580.28	3140.72	4126.94	4726.96	9276.01	9333.13	12712.32	745.24	7879.46	3616.59	6329.17	8971.41	7109.91	8540.2
MW0014197	T3_positive	3-Methylxanthine	Nucleotide and Its metabolites	Nucleotide and Its metabolites	C6H6N4O2	166.0489	166.0491	1.6912	[M+]+	0.799999999969714	1b	0.796	rp	1076-22-8	70639	HMDB0001886	2820	C16357	N/A	N/A	34837.25	N/A	N/A	N/A	N/A	3801.29	N/A	3294.43	N/A	N/A	N/A	N/A	753.83	N/A	N/A	N/A	N/A	N/A	2383.18	2232.26	2333.59	2462.3	1788.68	2024.55
MEDP0081	T3_positive	Serotonin	Tryptamines,Cholines,Pigments	Tryptamines	C10H12N2O	159.0907	176.095	2.2624	[M+H-H2O]+	2.3999999999802	1b	0.7957	rp	50-67-9	5202	HMDB0000259	-	C00780	35791.05	32087.72	21703.33	24595.02	35747.59	45472.48	38278.71	51117.39	43984.84	44248.18	47209.75	46355.12	49056.22	35569.76	60563.88	66266.98	57196.08	41944.26	51252.33	36711.17	43939.1	42037.93	44033.05	46807.93	44627.59	44464.64
MW0169988	T3_positive	Uracil	Nucleotide and Its metabolites	Nucleotide and Its metabolites	C4H4N2O2	113.0334	112.0273	1.2552	[M+H]+	2.95000000001266	1b	0.7944	rp	66-22-8	1174	HMDB0000300	258	C00106	11497.04	7459.12	5850.56	2829.19	9986.17	6008.1	7662.34	5552.29	6875.18	3472.69	13206.87	8459.2	9097.25	6103.33	11876.67	9034.01	10195.1	12529.57	10530.43	14984.36	9170.65	8514.97	7946.95	9173.01	8358.49	8554.72
MW0006998	T3_positive	Estrone	Hormones and hormone related compounds	Hormones and hormone related compounds	C18H22O2	288.1988	270.162	6.5906	[M+NH4]+	7.29999999990127	1b	0.7943	rp	53-16-7	5870	HMDB0000145	264	C00468	9991.34	8385.11	15578.43	5221.21	6988.48	8869.75	13405.49	4515.28	4201.65	3331.58	7422.03	6776.3	5453.86	5426.24	6055.39	7496.19	4679.31	6107.79	5730.58	5875.44	6366.68	6297.63	6305.5	5260.6	8528.4	7325.55
MW0107880	T3_positive	L-Homophenylalanine	Amino acid and Its metabolites	Amino acids	C10H13NO2	197.1273	179.0946	2.4181	[M+NH4]+	3.07499999998129	1b	0.7937	rp	943-73-7	2724505	-	43203	C17235	2503.98	1101.19	1341.42	558.66	1196.07	944.13	1857.23	3584.31	1102.96	2608.98	1473.19	1483.79	1845.2	1213.96	2026.85	1622.52	1554.26	1776.27	1884.62	3428.69	4417.59	3374.33	3081.36	3998.1	3759.07	4459.94
MEDN1760	T3_positive	Cellobiose	Carbohydrates and Its metabolites	Sugars	C12H22O11	381.0782	342.1162	0.7504	[M+K]+	3.02500000017858	1b	0.7933	rp	528-50-7 | 16462-44-5	10712	HMDB0000055	-	C00185	1213.14	925.01	N/A	N/A	959.29	511.04	1465.56	818.7	1232.53	2547.51	3046.1	4816.58	3425.21	4179.12	2744.71	3372.95	5172.84	3786.48	7475.46	1998.0	4900.16	2192.26	4059.5	3277.83	4376.19	3394.23
MW0107874	T3_positive	L-Homoarginine	Amino acid and Its metabolites	Amino acids	C7H16N4O2	188.1272	188.1273	0.8025	[M+]+	0.924999999938336	1b	0.7927	rp	156-86-5	9085	HMDB0000670	5640	C01924	32752.36	40513.43	4120.61	N/A	3656.48	24123.82	5582.85	8742.37	6333.57	12046.41	17832.45	12171.1	17538.73	13700.65	6194.99	4236.31	7821.75	13994.28	1858.13	15469.91	8777.66	9335.1	8625.21	9234.96	8052.8	8337.03
MW0049216	T3_positive	Deoxycholic acid	Bile acids	Bile acids	C24H40O4	410.3353	392.2927	6.5218	[M+NH4]+	21.300107894524	1b	0.7887	rp	83-44-3	222528	HMDB0000626	265	C04483	3439.4	1444.36	944.11	1348.23	N/A	968.79	N/A	2404.6	577.46	18122.39	43944.13	3041.13	3182.07	1461.85	N/A	N/A	843.58	671.45	2884.29	3670.75	2246.07	N/A	1445.57	10258.46	2202.49	1504.68
MW0123430	T3_positive	cotinine N-oxide	Heterocyclic compounds	Pyridine and pyridine derivatives	C10H12N2O2	193.1011	192.0899	2.2451	[M+H]+	9.80000000005532	1b	0.7882	rp	36508-80-2	9815514	HMDB0001411	6227	-	242233.26	240588.25	229417.07	274412.91	248569.93	243139.74	234345.94	256176.67	260216.14	255177.35	271731.77	246682.13	261583.92	253484.45	259755.49	255811.24	239547.52	262567.6	247216.43	251699.22	279316.29	257271.05	265123.73	287317.99	273425.31	282069.0
MEDN0109	T3_positive	Hyodeoxycholic acid	Bile acids	Bile acids	C24H40O4	375.2865	392.2927	5.9872	[M+H-H2O]+	7.14999999999577	1b	0.7861	rp	83-49-8	9963687	HMDB0000733	-	-	14387.82	1486.68	1177.04	948.15	1280.21	959.51	886.81	4638.8	N/A	N/A	3647.53	2891.47	9142.45	1363.26	6408.09	1815.86	1758.1	2744.7	7684.16	9540.84	4608.08	5129.78	4058.46	6728.75	6389.8	3505.16
MW0108213	T3_positive	Methionine	Amino acid and Its metabolites	Amino acids	C5H11NO2S	167.0885	149.051	1.8806	[M+NH4]+	8.87500000004593	1b	0.7857	rp	63-68-3	6137	HMDB0000696	5664	C00073	83866.66	81067.25	69147.64	67766.2	76328.91	76410.73	106593.74	97701.5	60016.47	96559.76	71629.44	66897.38	76681.67	90272.84	66377.81	82503.83	100243.93	71146.97	96593.81	82529.78	87817.31	81463.55	79553.25	93523.79	82879.39	84278.41
MW0010672	T3_positive	Theophylline	Heterocyclic compounds	Heterocyclic compounds	C7H8N4O2	198.0976	180.0647	2.8018	[M+NH4]+	2.57499999996469	1b	0.7852	rp	58-55-9	2153	HMDB0001889	1458	C07130	392796.11	402191.31	260887.32	386862.31	390696.23	423375.96	419817.58	444891.23	424783.08	421523.6	363848.34	429681.51	385779.36	425903.18	414384.33	365709.58	421800.03	413949.27	463249.99	447971.53	430824.62	406627.66	443768.17	441005.25	387346.87	410469.71
MW0109930	T3_positive	Thr-Glu	Amino acid and Its metabolites	Small Peptide	C9H16N2O6	249.1073	248.1008	0.8896	[M+H]+	2.09999999995603	1b	0.7848	rp	54532-73-9	7020163	HMDB0029060	23995	-	25975.08	47242.28	19970.44	19417.63	15388.1	29458.83	12470.72	13390.58	18921.15	27342.79	19979.22	15608.13	20774.45	16933.47	10524.82	6417.18	13215.15	9872.56	23468.12	4886.85	17602.81	17410.35	18203.21	17531.78	17712.9	25308.44
MW0012471	T3_positive	15-keto-PGF1alpha	Hormones and hormone related compounds	Hormones and hormone related compounds	C20H34O5	337.2373	354.2406	5.5531	[M+H-H2O]+	0.0499999998737621	1b	0.7818	rp	21562-58-3	5283118	HMDB0060045	-	-	835.83	N/A	N/A	629.54	N/A	N/A	N/A	N/A	N/A	588.46	852.73	N/A	663.2	N/A	N/A	N/A	598.99	N/A	N/A	547.09	2421.52	1357.11	2756.44	2590.72	2645.47	2778.66
MW0152190	T3_positive	Dihydrobiopterin	Heterocyclic compounds	Pteridines and derivatives	C9H13N5O3	240.1007	239.1018	1.9495	[M+H]+	21.1000000000183	1b	0.7807	rp	6779-87-9	135398687	HMDB0000038	-	C02953	2221.93	3320.51	1548.74	775.56	516.38	1308.22	N/A	769.21	509.3	1450.12	1633.66	3386.02	2600.41	1327.38	2668.13	514.57	3432.4	4158.68	2666.07	4035.53	2218.6	2114.98	2002.16	2095.08	1883.63	1597.62
ZINC73032	T3_positive	3-(3,4,5-Trimethoxyphenyl)propanoic acid	Organic acid and Its derivatives	Organic acid and Its derivatives	C12H16O5	241.1063	240.0998	5.4307	[M+H]+	1.92499999997153	1b	0.7787	rp	25173-72-2	64860	HMDB0030254	-	-	N/A	N/A	17481.14	5566.47	N/A	682.06	N/A	14238.22	N/A	N/A	5915.66	3613.4	32951.11	N/A	3576.87	7680.28	N/A	2134.37	5957.16	2932.31	8967.33	7724.09	6786.15	4441.5	7518.25	7956.32
MW0106578	T3_positive	Ectoine	Organic acid and Its derivatives	Organic acid and Its derivatives	C6H10N2O2	143.0804	142.0742	1.6135	[M+H]+	2.82499999997299	1b	0.7785	rp	96702-03-3	126041	-	43384	C06231	N/A	N/A	N/A	13824.63	47545.69	N/A	30134.77	8244.46	N/A	13023.93	N/A	N/A	N/A	N/A	N/A	N/A	N/A	N/A	N/A	N/A	14455.69	15209.66	15344.72	15970.62	14703.54	15548.93
MW0107957	T3_positive	L-Theanine	Amino acid and Its metabolites	Amino acids	C7H14N2O3	157.096	174.1004	0.82	[M+H-H2O]+	2.84999999998092	1b	0.7773	rp	3081-61-6	439378	HMDB0034365	-	C01047	6326.07	5781.35	3676.79	2925.66	3832.22	5736.14	6085.64	9544.23	3517.79	4704.49	5418.36	7467.23	4486.85	6604.33	7286.86	6806.4	5718.04	5140.53	5226.48	7931.21	10456.65	5536.85	7350.59	10014.14	9118.37	10184.0
MW0117761	T3_positive	Prima-1	Aldehyde,Ketones,Esters	Ketones	C9H15NO3	186.1121	185.1052	1.1351	[M+H]+	0.974999999954207	1b	0.7692	rp	5608-24-2	322968	-	64852	C75635	3731.64	19244.18	N/A	N/A	600.5	4541.27	2064.63	3309.3	2482.33	19827.18	3831.95	734.22	2460.19	N/A	N/A	N/A	555.64	3265.01	N/A	1868.25	1797.19	1241.43	1204.92	N/A	865.58	1635.15
MW0114220	T3_positive	Glucuronic Acid	Carbohydrates and Its metabolites	Sugar acids	C6H10O7	159.0297	194.0427	0.6436	[M+H-2H2O]+	2.37499999997226	1b	0.7679	rp	528-16-5	94715	HMDB0000127	161	C00191	23486.56	21902.56	21792.26	27039.23	24422.99	16508.7	29741.81	21827.36	26062.48	19008.32	23732.71	18127.64	21291.06	22429.18	7479.91	20960.93	16346.46	17676.37	11796.49	21411.36	16331.76	17814.64	12221.92	3731.11	12076.06	22677.27
MEDP1058	T3_positive	Tauroursodeoxycholic acid	Bile acids	Bile acids	C26H45NO6S	500.3013	499.2968	5.6572	[M+H]+	5.51664521764338	1b	0.766	rp	14605-22-2	9848818	HMDB0000896	-	-	4693.05	N/A	N/A	1897.61	N/A	11888.66	8896.35	907.23	N/A	511.21	N/A	899.28	1040.88	N/A	N/A	N/A	N/A	1361.24	N/A	N/A	1481.97	4504.69	2085.1	2569.55	2555.35	2407.9
MW0106508	T3_positive	DL-Homocysteine	Amino acid and Its metabolites	Amino acids	C4H9NO2S	136.0496	135.0354	1.1521	[M+H]+	17.2500000000042	1b	0.7659	rp	454-29-5 | 454-28-4 | 6681-97-6	778	HMDB0000742	63636	C05330	54110.67	54670.75	58997.76	58756.13	48377.34	62071.36	55546.79	58268.92	53781.06	45030.64	45473.37	48548.85	55330.1	53237.77	48338.9	58994.38	44949.05	54286.35	45509.04	53900.93	50110.28	55083.33	51967.07	57180.69	50507.38	55296.26
MW0052998	T3_positive	gamma-Linolenic Acid	FA	FFA	C18H30O2	279.2314	278.2246	6.5045	[M+H]+	1.19999999995457	1b	0.7658	rp	506-26-3	5280933	HMDB0003073	386	C06426	8766.72	6407.95	9172.37	28921.64	15898.29	12675.88	14242.62	2384.94	3092.82	2786.32	6179.46	8804.07	9280.46	12122.38	12152.24	11374.88	6568.06	7513.06	56719.69	29544.73	6380.55	6619.13	10542.31	12796.85	4057.05	6531.41
MEDP0525	T3_positive	N-Acetyl-L-alanine	Amino acid and Its metabolites	Amino acid derivatives	C5H9NO3	132.0645	131.0582	1.1521	[M+H]+	2.59999999997262	1b	0.7654	rp	97-69-8	88064	HMDB0000766	5733	-	37771.8	42900.41	31850.36	34737.49	32670.73	35578.48	32082.91	34083.33	32735.05	26107.22	31540.02	45421.45	44817.32	40051.26	41466.92	37675.65	20228.99	60744.38	57684.09	35631.02	44948.89	45898.32	47108.16	46842.34	44225.31	23835.46
MW0108120	T3_positive	3-Amino-3-oxopropanoic acid	Organic acid and Its derivatives	Organic acid and Its derivatives	C3H5NO3	121.0637	103.0269	1.2031	[M+NH4]+	7.14999999999577	1b	0.765	rp	2345-56-4	75367	-	-	C04131	6403.57	5280.17	5523.86	5037.1	5978.26	6655.22	5200.96	11932.81	6135.43	4640.37	6877.08	8568.54	5669.52	9103.01	6487.46	7765.91	5468.45	4688.35	5525.97	7603.85	5892.33	6399.84	5083.37	5294.22	5276.28	5356.84
MW0014830	T3_positive	5-Phenyl-1-pentanol	FA	Oxidized lipids	C11H16O	147.1157	164.1201	5.8311	[M+H-H2O]+	2.79999999996505	1b	0.7643	rp	10521-91-2	61523	HMDB0031624	-	-	2991.18	3161.31	3040.97	3851.74	4366.52	4107.06	3830.8	4310.28	5527.12	5409.15	3273.94	4076.99	2662.86	2643.98	3808.69	4011.74	5039.1	4843.88	2743.77	2466.98	3227.01	4445.14	3783.7	3859.58	3103.6	4889.17
MW0016293	T3_positive	Calcifediol	Alcohol and amines	Alcohols	C27H44O2	423.3288	400.3341	6.1946	[M+Na]+	12.6853361269675	1b	0.7631	rp	19356-17-3	5283731	HMDB0003550	6949	C01561	12378.44	10631.15	62380.3	5396.4	16875.33	9295.56	3049.67	5646.29	8028.8	4869.59	33629.2	19423.5	15003.21	3989.2	9165.58	9927.25	19221.17	9938.44	16569.95	11155.87	15079.0	18215.51	14317.09	17219.46	14343.43	14076.51
MEDP1600	T3_positive	4-Propylphenol	Benzene and substituted derivatives	Benzene and substituted derivatives	C9H12O	119.0845	136.0888	6.4729	[M+H-H2O]+	2.54999999999228	1b	0.7629	rp	645-56-7	12580	HMDB0032625	-	C14311	77573.45	71912.31	48338.82	73196.95	74537.1	53072.45	56450.08	44635.91	51088.82	82498.12	35176.29	44013.95	32879.16	40782.19	83862.22	95513.34	34321.17	81562.09	45419.84	35711.41	64669.18	81521.51	67539.27	82031.93	65602.01	69252.2
MW0005091	T3_positive	4-Hydroxybenzoic acid	Organic acid and Its derivatives	Organic acid and Its derivatives	C7H6O3	121.0273	138.0317	3.5487	[M+H-H2O]+	2.7250000000123	1b	0.7628	rp	99-96-7	135	HMDB0000500	5486	C00156	1559.95	1922.61	1430.45	879.46	1825.81	1751.99	1323.18	1778.83	1940.65	1470.82	1449.74	1590.49	2032.36	8138.03	1888.26	1460.43	2019.47	1445.92	2006.82	1773.76	8915.04	8899.54	10240.1	9048.17	8450.96	9021.68
MW0007674	T3_positive	Methyl 2,4-dihydroxy-3,6-dimethylbenzoate	Benzene and substituted derivatives	Benzene and substituted derivatives	C10H12O4	197.0798	196.0736	4.7655	[M+H]+	2.64999999991744	1b	0.7627	rp	4707-47-5 | 91061-32-4	78435	-	263630	-	2753.0	2941.02	4008.47	N/A	1728.28	2077.47	1668.73	3504.61	1742.9	3749.29	4737.05	3255.09	2222.08	2000.53	1648.85	2640.0	1484.15	1689.03	3634.96	4916.05	4073.57	3719.4	4077.2	3780.52	3774.6	3005.09
MW0169676	T3_positive	Pinolenic acid	FA	Others	C18H30O2	296.2578	278.2246	6.9337	[M+NH4]+	1.70000000011328	1b	0.7624	rp	16833-54-8	5312495	-	35008	-	40082.36	15256.59	30144.82	52673.38	12826.47	25842.32	30426.28	18053.43	10838.51	19345.78	8021.36	7566.71	4819.8	9778.73	5626.62	7789.84	5155.81	2976.09	5363.57	4897.86	5131.42	8452.3	4233.79	10099.59	5638.8	4136.75
MW0106168	T3_positive	Citric acid	Organic acid and Its derivatives	Organic acid and Its derivatives	C6H8O7	215.0153	192.027	0.82	[M+Na]+	2.50000000001194	1b	0.7616	rp	77-92-9	311	HMDB0000094	124	C00158	30757.17	14598.19	20008.01	8096.31	23495.0	28201.65	22885.83	20396.35	38611.84	30878.36	37476.59	120825.91	32482.38	24120.35	34528.25	44142.92	28803.39	30915.46	24215.49	22171.43	22558.97	21265.46	24745.42	26676.09	22661.34	24705.65
MW0104893	T3_positive	3-(N-maleimidopropionyl)-biocytin	CoEnzyme and vitamins	CoEnzyme and vitamins	C23H33N5O7S	524.2161	523.2101	4.1216	[M+H]+	2.4226591346578	1b	0.761	rp	102849-12-7	127195	-	64660	-	N/A	N/A	N/A	N/A	N/A	N/A	5277.89	N/A	N/A	N/A	N/A	N/A	N/A	N/A	N/A	N/A	N/A	N/A	N/A	N/A	5986.92	3750.66	3677.6	5112.48	5727.53	5751.72
MW0105562	T3_positive	Ala-Ser	Amino acid and Its metabolites	Small Peptide	C6H12N2O4	177.0863	176.0797	1.0822	[M+H]+	1.77499999999498	1b	0.7596	rp	3303-41-1	1549433	-	65141	-	26789.74	58087.44	48759.92	19937.29	17765.35	24817.84	42033.39	41268.42	25143.24	42327.89	30428.94	28938.57	34703.94	25841.19	28870.39	27496.64	29386.23	45645.16	76425.19	23327.22	25293.46	54035.28	28944.06	54185.6	26567.31	26647.29
MEDP0403	T3_positive	Deoxycytidine	Nucleotide and Its metabolites	Nucleotide and Its metabolites	C9H13N3O4	245.122	227.0906	0.5739	[M+NH4]+	6.2749999999312	1b	0.7595	rp	951-77-9	13711	HMDB0000014	3367	C00881	13745.55	21687.16	20790.49	19421.67	24660.68	19490.18	23482.59	22266.86	21750.43	20250.58	19424.01	30989.8	20571.14	22841.62	19547.93	21424.26	21096.69	22973.54	19308.89	21753.48	27833.19	23491.7	24730.31	24974.98	25430.1	25666.52
MW0116672	T3_positive	1,3-Dimethyluric acid	Amino acid and Its metabolites	Amino acid derivatives	C7H8N4O3	214.089	196.0596	2.7484	[M+NH4]+	11.3499999999789	1b	0.7593	rp	944-73-0	70346	HMDB0001857	2822	-	1448.9	838.8	24400.78	1264.17	1442.76	1478.47	1544.78	1346.32	1457.72	1250.89	1148.31	1043.73	942.16	1692.33	2337.59	1213.05	1206.58	823.96	1641.66	1901.73	7832.1	4757.4	4714.8	5032.22	5113.75	5177.88
MEDP1639	T3_positive	Corticosterone	Hormones and hormone related compounds	Hormones and hormone related compounds	C21H30O4	347.2208	346.2144	5.5181	[M+H]+	2.27499999994052	1b	0.7592	rp	50-22-6	5753	HMDB0001547	6314	C02140	10842.46	N/A	17407.4	N/A	4331.17	1898.7	31147.14	17753.98	5922.86	9465.82	5066.58	18831.21	1430.99	666.65	3131.73	53914.51	1822.12	7035.17	9276.4	5975.78	10780.0	10652.8	10582.45	10446.05	9873.0	10003.7
MW0017183	T3_positive	Guggulsterone	CoEnzyme and vitamins	CoEnzyme and vitamins	C21H28O2	313.2157	312.2089	4.2302	[M+H]+	1.32499999992319	1b	0.757	rp	39025-23-5 | 95975-55-6	6450278	-	-	-	578.23	1564.07	17754.3	6645.08	3104.16	7000.45	1928.26	980.78	3276.06	3459.42	11429.24	2479.88	4834.84	1990.4	1570.54	2289.48	1349.52	691.07	8415.83	1492.16	10165.75	6259.28	6483.11	7171.87	6158.52	5518.84
MEDN0115	T3_positive	Chenodeoxycholic acid	Bile acids	Bile acids	C24H40O4	357.2836	392.2927	5.5703	[M+H-2H2O]+	12.0999999998617	1b	0.7569	rp	474-25-9	10133	HMDB0000518	207	C02528	13080.09	18774.66	27630.95	9636.7	10554.39	24476.1	18796.83	15013.42	24492.38	11556.64	22498.12	72149.51	16036.37	29087.89	47079.64	78546.51	56332.51	39196.95	38396.19	24264.56	33035.8	36158.85	36379.79	41016.48	32263.29	34559.4
MW0123823	T3_positive	Ensulizole	Heterocyclic compounds	Heterocyclic compounds	C13H10N2O3S	275.0471	274.0412	2.8885	[M+H]+	3.52499999991096	1b	0.7568	rp	27503-81-7	33919	-	4009	-	1475.48	1464.87	1476.97	715.85	N/A	729.32	1729.1	2923.15	599.19	706.62	3172.81	N/A	N/A	N/A	N/A	1429.27	2257.69	1856.26	N/A	2169.51	2291.41	2932.62	2878.63	2651.47	2260.9	2475.67
MW0110047	T3_positive	Tropate	Organic acid and Its derivatives	Organic acid and Its derivatives	C9H10O3	149.0583	166.063	1.8806	[M+H-H2O]+	3.4750000000372	1b	0.7554	rp	552-63-6	10726	HMDB0062590	-	C01456	34867.67	35789.67	29368.6	28161.33	32520.93	31872.31	44317.56	41683.32	25653.43	39397.08	29333.05	29619.24	31800.2	40078.49	25550.37	32297.61	43546.17	29716.35	41946.26	36338.18	39290.06	36015.01	34758.6	41012.81	36293.79	37630.06
MW0123105	T3_positive	Bilirubin	Heterocyclic compounds	Heterocyclic compounds	C33H36N4O6	585.2687	584.2635	8.3045	[M+H]+	3.55391055056277	1b	0.7547	rp	635-65-4	5280352	HMDB0000054	81	C00486	34990.08	47638.07	25919.73	141365.46	44722.07	25535.77	14081.67	N/A	668.16	1489.21	3147.02	918.81	568.85	520.8	N/A	1730.46	N/A	1136.23	N/A	1040.26	N/A	N/A	684.17	N/A	523.08	N/A
MW0125626	T3_positive	N-Acetyl-L-tryptophanamide	Alcohol and amines	Amines	C13H15N3O2	246.1231	245.1164	2.6092	[M+H]+	1.57500000000255	1b	0.7546	rp	2382-79-8	94230	-	44265	-	2016.11	1789.22	1436.6	1448.21	2648.27	2831.01	2987.34	4212.75	3593.42	2528.5	1899.11	1782.56	1838.07	1723.48	3168.24	4102.87	2897.21	1781.23	1675.43	2344.54	4755.43	1801.67	2639.25	3344.19	3507.33	4152.95
MW0108724	T3_positive	Cinnamoylglycine	Amino acid and Its metabolites	Amino acid derivatives	C11H11NO3	223.1037	205.0739	1.5512	[M+NH4]+	10.2249999999771	1b	0.7545	rp	16534-24-0	709625	HMDB0011621	-	-	N/A	2784.78	733.36	N/A	2557.63	2586.61	N/A	4980.17	N/A	2203.24	N/A	N/A	2282.98	1192.33	1722.53	3045.24	1697.97	N/A	926.84	3133.99	3289.69	1439.91	1836.87	2291.77	2655.41	2623.75
MW0108403	T3_positive	N-(2-Furoyl)glycine	Amino acid and Its metabolites	Amino acid derivatives	C7H7NO4	169.0345	169.0375	1.1861	[M+]+	6.27500000000225	1b	0.754	rp	5657-19-2	21863	HMDB0000439	5428	-	123636.91	68836.77	170198.23	34122.01	76979.69	80567.52	39214.86	38201.18	136943.98	51851.85	113664.03	151765.67	119278.25	69236.75	77611.84	95900.5	141843.89	122726.43	198163.32	73076.46	140488.56	117281.38	120094.95	132984.76	118498.53	117429.7
MW0169525	T3_positive	N-Arachidonoyl-L-Serine	Amino acid and Its metabolites	Amino acid derivatives	C23H37NO4	392.2799	391.2723	5.6053	[M+H]+	0.849999999985585	1b	0.7535	rp	187224-29-9	10596625	-	44904	-	17510.01	13211.13	45379.3	6376.45	12741.26	7652.61	6355.9	18578.02	8607.55	11581.74	23478.29	14395.93	6353.75	3551.84	20179.26	12167.81	6859.32	7760.31	35460.47	17954.85	17845.33	27419.9	33337.9	28535.91	13776.73	18528.68
MW0105888	T3_positive	Asparagine	Amino acid and Its metabolites	Amino acids	C4H8N2O3	97.0438	132.0535	1.2205	[M+H-2H2O]+	10.5250000000012	1b	0.7527	rp	70-47-3	6267	HMDB0000168	14	C00152	39934.26	40251.05	40529.86	39884.71	39879.55	38809.28	38594.19	38548.35	45258.46	38429.13	39825.21	40057.74	42440.03	45120.88	41788.05	42459.09	41800.03	44760.66	45979.47	40701.89	41494.51	41049.24	41789.4	45934.37	45730.22	45084.55
MW0170017	T3_positive	Xanthine	Nucleotide and Its metabolites	Nucleotide and Its metabolites	C5H4N4O2	170.0603	152.0334	1.2205	[M+NH4]+	17.5749999999653	1b	0.7524	rp	69-89-6	1188	HMDB0000292	82	C00385	82742.44	84606.27	90687.34	91153.99	87850.74	80347.7	82697.95	83241.88	90026.79	81682.76	85682.12	91729.22	90790.83	96310.82	87093.58	89076.0	88171.22	98492.32	88686.83	80368.77	94577.22	85446.39	89520.21	99328.38	100374.85	100602.3
MW0107690	T3_positive	L-cystine	Amino acid and Its metabolites	Amino acid derivatives	C6H12N2O4S2	241.0247	240.0238	0.8025	[M+H]+	16.1250000000024	1b	0.7479	rp	56-89-3	67678	HMDB0000192	5207	C00491	6267.2	5539.61	2027.12	5447.74	17364.98	4421.49	6237.19	11071.16	5188.18	8307.94	3687.67	2834.55	4639.85	4401.65	2685.57	5584.67	N/A	6612.87	3923.39	5396.39	2839.66	1987.57	12177.94	12077.94	11604.67	N/A
MW0109601	T3_positive	Ser-Ala	Amino acid and Its metabolites	Small Peptide	C6H12N2O4	177.0862	176.0797	0.8206	[M+H]+	2.02500000000327	1b	0.7478	rp	6403-17-4	7009579	-	23774	-	13361.69	14870.88	8407.33	14054.6	9211.63	9229.36	4295.01	8317.24	12670.68	9637.52	21925.73	18341.94	18234.47	17583.16	10614.44	12449.8	16397.89	16837.65	24043.19	17034.5	16661.33	15926.05	17214.71	12568.76	11249.68	16405.95
MEDP1824	T3_positive	Caftaric acid	Organic acid and Its derivatives	Organic acid and Its derivatives	C13H12O9	312.0496	312.0481	2.731	[M+]+	4.92499999992901	1b	0.7446	rp	67879-58-7	6440397	HMDB0013680	-	-	8780.86	7963.31	7905.59	9485.16	7673.97	8576.25	5358.63	8607.79	8268.57	8511.0	7362.56	8496.92	8815.89	8544.86	9190.84	9222.43	8730.47	9435.85	8928.31	9183.54	9368.03	8186.01	9243.84	9380.18	8838.83	8593.54
MW0169367	T3_positive	L-Proline	Amino acid and Its metabolites	Amino acids	C5H9NO2	133.1039	115.0633	1.2728	[M+NH4]+	16.6750000000349	1b	0.7417	rp	147-85-3	145742	HMDB0000162	29	C00148	37367.07	31377.78	21973.62	26071.65	27134.33	49666.25	38103.96	33174.25	30124.57	49413.78	36390.7	36645.45	33541.84	23417.86	35970.68	45712.98	35949.25	30650.45	46236.53	47012.12	36019.81	33345.76	31903.09	39174.69	37997.14	36520.94
MW0008809	T3_positive	N-Acetyltyramine	Benzene and substituted derivatives	Phenolics	C10H13NO2	180.1012	179.0946	4.4699	[M+H]+	1.82499999993979	1b	0.7413	rp	1202-66-0	121051	-	263635	-	N/A	N/A	4601.19	2948.12	N/A	13518.1	2167.22	2287.66	N/A	N/A	N/A	N/A	N/A	N/A	N/A	N/A	N/A	N/A	N/A	N/A	2632.19	2114.23	3066.67	2543.12	2542.13	2493.65
MEDP1825	T3_positive	Dihydrokavain	Benzene and substituted derivatives	Benzene and substituted derivatives	C14H16O3	233.11	232.1099	6.5218	[M+H]+	18.0999999999187	1b	0.7408	rp	587-63-3	10220256	HMDB0029504	-	-	10643.13	8158.28	8576.68	11046.99	10706.43	12879.1	9290.96	6619.35	773.94	6168.29	6644.91	5806.63	6956.88	6398.37	5225.3	5999.13	6548.24	5728.77	3875.57	6907.8	7518.92	6366.86	5297.5	6315.23	3657.29	5755.39
MW0013551	T3_positive	2-Methoxyestradiol	Hormones and hormone related compounds	Hormones and hormone related compounds	C19H26O3	303.1944	302.1882	5.518	[M+H]+	2.72500000008336	1b	0.7374	rp	362-07-2	66414	HMDB0000405	5394	C05302	2768.8	2992.77	3566.01	3193.81	2102.11	1507.22	2714.69	4761.48	2441.15	1197.88	4193.07	2124.39	2170.61	N/A	684.98	980.42	1091.84	1632.12	1411.49	2837.15	2356.99	2823.81	2458.89	3374.93	2442.01	2483.16
MEDN0730	T3_positive	4-Ethylphenol	Benzene and substituted derivatives	Phenolics	C8H10O	123.0792	122.0732	5.5181	[M+H]+	3.17500000001303	1b	0.7366	rp	123-07-9	31242	HMDB0029306	-	C13637	46705.36	1571.42	19839.86	5622.12	10822.56	1495.78	678.4	2030.11	1290.59	1321.6	2078.76	748.22	925.51	1917.63	1351.63	993.03	1430.47	775.37	1131.92	1391.91	4776.95	6168.21	5825.4	6306.08	4818.18	5172.41
MW0105302	T3_positive	5-Aminopentanoic acid	Organic acid and Its derivatives	Organic acid and Its derivatives	C5H11NO2	156.0406	117.079	0.7504	[M+K]+	3.94999999997481	1b	0.734	rp	660-88-8	138	HMDB0003355	6902	C00431	7961.65	6318.62	1334.97	636.45	6687.85	4173.02	8266.6	10127.24	6592.04	16279.36	14111.61	10570.07	17134.79	2417.33	13676.32	2052.94	7963.87	17276.54	12468.35	15674.06	9265.82	7086.49	14301.18	19819.23	12337.02	7052.65
MW0103600	T3_positive	Inosinic acid	Nucleotide and Its metabolites	Nucleotide and Its metabolites	C10H13N4O8P	331.0504	348.0471	1.1521	[M+H-H2O]+	16.5000000001214	1b	0.7312	rp	131-99-7 | 30918-54-8 | 25249-22-3	135398640	HMDB0000175	-	C00130	63298.94	70133.32	47719.52	39126.89	44473.25	43160.0	46131.36	53927.75	35108.9	44898.39	85653.4	53993.73	85526.17	52946.57	67264.65	53369.36	74014.48	90711.48	119347.91	55408.1	64751.28	72346.63	27420.26	75535.13	62274.64	61657.37
MW0109096	T3_positive	Phe-Asp	Amino acid and Its metabolites	Small Peptide	C13H16N2O5	281.1117	280.1059	2.3833	[M+H]+	3.8000000000693	1b	0.7286	rp	22828-05-3	6992643	HMDB0028991	23739	-	2126.75	3181.85	2603.34	804.69	2919.47	541.92	4221.89	5416.43	3396.32	3713.19	1245.16	4036.15	1424.24	1567.29	1630.55	2483.18	1121.15	1548.26	4889.52	2546.54	4218.25	4070.27	4100.68	2656.56	4111.08	3077.77
MW0110000	T3_positive	Tranexamic acid	Others	FDA	C8H15NO2	158.1165	157.1103	0.82	[M+H]+	2.69999999993331	1b	0.7271	rp	1197-18-8 | 701-54-2 | 1197-17-7	5526	HMDB0014447	-	-	1840.82	1034.22	993.02	8778.72	1956.28	13149.55	5965.92	1467.27	507.96	N/A	1316.22	3409.72	5292.54	3563.85	1651.15	4796.4	4439.83	119717.22	544.27	1037.43	11666.78	10737.25	11657.29	10988.3	9614.45	10810.08
MEDN0739	T3_positive	4-Hydroxybenzyl alcohol	Benzene and substituted derivatives	Benzene and substituted derivatives	C7H8O2	171.0623	124.0524	2.2624	[M+HCOO+2H]+	7.20000000001164	1b	0.7253	rp	623-05-2	125	HMDB0011724	-	C17467	2543.98	2082.38	1606.3	1426.61	1997.45	2788.54	2533.44	2989.73	3050.36	3263.38	3346.52	2616.18	3558.36	2411.96	4264.48	5121.36	4243.48	3104.1	2891.86	2690.38	3157.85	2014.5	2771.56	3272.4	3405.18	3279.46
MW0120912	T3_positive	5-(Tetradecyloxy)-2-furoic acid	Organic acid and Its derivatives	Organic acid and Its derivatives	C19H32O4	347.221	324.2301	4.3477	[M+Na]+	4.10000000002242	1b	0.7216	rp	54857-86-2	115175	-	34518	-	4999.3	6715.31	41345.62	7830.52	8074.47	10864.18	7499.97	8138.45	10751.53	5427.28	16252.64	7634.65	21657.27	7237.61	5121.0	4687.36	8349.36	5760.19	15663.44	6841.36	12225.95	14371.01	16777.93	13338.73	11854.36	11378.11
MEDN1430	T3_positive	prostaglandin A2	Hormones and hormone related compounds	Hormones and hormone related compounds	C20H30O4	334.2132	334.2144	5.8138	[M+]+	1.77500000006603	1b	0.7209	rp	13345-50-1	5280880	HMDB0002752	-	C05953	6120.51	2883.16	3767.33	1036.88	3587.25	2678.12	752.54	659.2	1820.66	1305.72	3696.72	2204.25	3554.82	2646.31	5169.07	3725.29	5689.6	3063.02	4069.18	4330.5	3435.99	2808.61	2877.57	3431.48	2847.87	2633.44
MW0169104	T3_positive	Ellagic acid	Benzene and substituted derivatives	Phenolics	C14H6O8	285.0053	302.0063	3.3392	[M+H-H2O]+	5.82500000007258	1b	0.7188	rp	476-66-4	5281855	HMDB0002899	3430	C10788	4153.92	3314.3	3004.34	1189.71	2964.89	4312.41	2410.91	2973.42	7472.86	562.66	3692.71	5106.18	6753.18	3139.12	9497.73	7481.22	10949.31	5182.64	6945.74	4343.06	4286.01	4353.83	4430.93	4981.37	4650.09	4371.12
MW0103599	T3_positive	Inosine triphosphate	Nucleotide and Its metabolites	Nucleotide and Its metabolites	C10H15N4O14P3	508.9894	507.9798	0.6436	[M+H]+	4.59736638492103	1b	0.7179	rp	132-06-9	135398643	HMDB0000189	-	C00081	454762.45	420382.79	82708.85	455442.94	441248.08	425687.07	403039.93	424339.36	436652.62	437108.81	10576.89	389147.51	380917.28	63390.34	193573.94	184411.35	445510.18	337543.53	346527.06	369155.46	435870.98	398694.04	440132.03	527214.65	421008.74	396429.74
MW0143908	T3_positive	3-Hydroxy-7,12-diketocholanoic acid	Bile acids	Bile acids	C24H36O5	387.2521	404.2563	5.9338	[M+H-H2O]+	2.17499999990878	1b	0.7176	rp	517-33-9	3080560	-	-	-	10369.39	3743.1	9299.27	1588.24	2865.14	6862.49	8094.67	6316.58	7044.64	5562.16	61636.98	20694.06	31141.59	8257.55	13744.81	19137.59	10634.75	17671.81	71624.67	32597.49	13380.71	18591.82	19803.91	19928.18	17301.94	14290.89
MW0168576	T3_positive	3-Methyladenine	Nucleotide and Its metabolites	Nucleotide and Its metabolites	C6H7N5	150.0842	149.0701	2.2451	[M+H]+	16.8750000000273	1b	0.7134	rp	5142-23-4 | 60192-57-6	135398661	HMDB0011600	-	C00913	29584.65	29686.47	28418.63	32723.15	29113.64	30597.76	28436.59	30639.97	30381.35	31860.69	32174.89	28370.92	30959.34	30196.28	30680.97	31921.46	28309.21	30365.77	28920.66	30018.39	33357.3	33913.51	31297.6	34951.27	33087.84	33121.66
MW0106488	T3_positive	2,3-Diaminopropionic acid	Amino acid and Its metabolites	Amino acids	C3H8N2O2	143.0191	104.0586	0.5739	[M+K]+	6.69999999999504	1b	0.7119	rp	4033-39-0	97328	HMDB0002006	6429	C06393	338237.2	398828.42	334578.65	344603.57	421714.64	345029.5	367138.54	391698.44	329122.06	349970.48	368825.86	459326.43	390829.52	341051.28	337317.05	368571.33	399385.48	458798.93	465529.41	434399.75	496672.6	371376.75	395650.31	458988.76	423283.55	458888.67
MW0140008	T3_positive	13,14-Dihydro-15-keto-PGE2	Hormones and hormone related compounds	Hormones and hormone related compounds	C20H32O5	352.2243	352.225	5.8138	[M+]+	0.424999999921738	1b	0.7112	rp	363-23-5	5280711	HMDB0002776	2311	C04671	58227.1	28835.07	32836.89	7875.55	29399.47	19148.54	7848.0	14584.11	11766.91	9264.0	29554.2	24733.5	29422.55	23620.35	46297.53	29539.61	46801.99	29677.88	38830.39	31008.66	24086.75	19170.98	23599.92	23589.58	23616.29	19110.92
MW0052468	T3_positive	Dodecanedioic acid	FA	FFA	C12H22O4	213.1477	230.1518	5.2733	[M+H-H2O]+	2.02500000007433	1b	0.7105	rp	693-23-2	12736	HMDB0000623	5596	C02678	1250.78	5234.97	1383.05	656.11	1313.71	2078.97	1176.19	644.98	1469.31	1176.94	6000.68	2475.45	2216.05	6597.14	4052.52	2088.81	2971.59	4368.33	6901.98	3775.04	2743.13	2937.73	2669.26	2697.7	3397.2	3034.42
MW0052562	T3_positive	Epiandrosterone	Hormones and hormone related compounds	Hormones and hormone related compounds	C19H30O2	273.2203	290.2246	5.5181	[M+H-H2O]+	2.44999999992501	1b	0.708	rp	481-29-8	441302	HMDB0000365	58004	C07635	3806.44	2421.7	6512.54	1714.66	2201.96	6937.18	5411.35	2141.02	4884.86	1570.07	3496.7	7195.18	3483.89	N/A	3963.09	4650.97	5310.07	5393.79	9950.69	2145.52	7037.02	7652.16	6119.9	5669.31	5621.58	4658.6
ZINC895703	T3_positive	D-Homocysteine	Amino acid and Its metabolites	Amino acids	C4H9NO2S	136.0499	135.0354	0.82	[M+H]+	18.0000000000291	1b	0.7056	rp	6027-14-1 | 454-28-4	134603	HMDB0000742	-	-	50839.55	46747.32	45053.68	46965.92	46608.84	14975.9	29020.01	29347.89	47610.32	36769.66	47323.22	44928.17	28747.33	42551.21	37663.8	17197.15	47431.08	40856.69	52654.03	41831.09	49782.68	40608.18	52007.95	50237.59	54360.89	50255.51
MW0012788	T3_positive	1-Deoxynojirimycin	Heterocyclic compounds	Heterocyclic compounds	C6H13NO4	128.0742	163.0845	4.2604	[M+H-2H2O]+	9.09999999997524	1b	0.7053	rp	19130-96-2	29435	HMDB0035359	45343	-	15051.62	14371.69	13031.19	17074.92	15199.99	15321.56	18094.04	12278.05	16656.87	17574.97	15477.86	17950.03	3775.17	10478.98	16254.97	17871.11	17428.21	15821.41	16844.2	17718.38	22341.11	10869.26	17677.12	22471.62	20861.1	13875.6
MW0002167	T3_positive	2,3-Dimethoxyphenol	Benzene and substituted derivatives	Phenolics	C8H10O3	155.0692	154.063	3.3567	[M+H]+	2.7250000000123	1b	0.7011	rp	5150-42-5 | 25155-26-4	78828	HMDB0131479	-	-	2538.32	3090.84	2615.3	1440.89	2218.4	2423.55	8732.28	2480.79	5543.34	6185.79	2716.19	2569.13	2743.65	1768.51	2207.88	3485.97	2693.3	3502.75	4143.72	2428.86	5967.39	3579.25	11972.59	3717.15	3650.87	3818.98
MEDP0129	T3_positive	Phenethylamine	Alcohol and amines	Amines	C8H11N	122.0894	121.0891	2.2451	[M+H]+	17.6250000000167	1b	0.7002	rp	64-04-0	1001	HMDB0012275	-	C05332	8101.58	11420.27	10335.62	10523.76	10698.31	9304.13	10652.55	9890.91	11425.07	11300.31	12794.84	9981.53	12071.28	12386.73	10351.24	10201.02	10948.92	11588.27	3436.67	10953.68	11195.56	13122.49	12829.81	12466.95	11090.07	11857.18
MW0000166	T3_positive	Camptothecin	Others	Others	C20H16N2O4	348.1011	348.111	4.6485	[M+]+	23.5250000001486	1b	0.6992	rp	7689-03-4 | 251316-95-7	24360	-	3491	C01897	N/A	N/A	719.9	N/A	N/A	N/A	2019.32	N/A	N/A	N/A	N/A	N/A	N/A	N/A	N/A	N/A	N/A	N/A	N/A	N/A	5515.55	5362.48	4944.73	5548.84	5779.9	4895.45
MW0107911	T3_positive	L-Methionine sulfoximine	Amino acid and Its metabolites	Amino acid derivatives	C5H12N2O3S	219.0167	180.0569	1.2205	[M+K]+	8.40000000003727	1b	0.6986	rp	15985-39-4	89034	HMDB0029430	-	C03510	29760.94	27236.97	36887.26	19424.33	31568.33	21519.43	19289.16	25699.99	16865.79	9229.66	26790.93	25568.69	31181.4	20308.77	28138.3	32167.01	34809.88	32454.93	32484.7	31249.4	32731.5	33839.42	21028.6	29708.47	27525.08	34475.3
MW0169458	T3_positive	Melatonin	Hormones and hormone related compounds	Hormones and hormone related compounds	C13H16N2O2	215.1094	232.1212	4.8762	[M+H-H2O]+	21.2000000000501	1b	0.6961	rp	73-31-4	896	HMDB0001389	73	C01598	711.39	N/A	N/A	N/A	N/A	N/A	708.25	N/A	1901.99	999.12	905.63	N/A	764.73	N/A	N/A	N/A	541.71	692.24	N/A	N/A	1701.67	1487.89	1722.67	1842.4	1916.25	1862.14
MEDN0146	T3_positive	5-Hydroxymethyluracil	Nucleotide and Its metabolites	Nucleotide and Its metabolites	C5H6N2O3	125.0386	142.0378	0.9596	[M+H-H2O]+	10.1500000000243	1b	0.6959	rp	4433-40-3	78168	HMDB0000469	5456	C03088	37556.83	73030.45	59154.58	78307.56	44031.03	68375.97	71411.6	68006.08	73853.7	68605.72	72448.87	70914.38	71540.84	71391.12	71369.75	71214.09	73762.49	73199.03	70750.79	71508.22	66989.1	63496.3	73769.81	72832.49	66164.65	67702.76
MEDN0604	T3_positive	Tetradecanedioic acid	FA	FFA	C14H26O4	223.1682	258.1831	5.8918	[M+H-2H2O]+	2.52499999994882	1b	0.6957	rp	821-38-5	13185	HMDB0000872	5833	-	3220.53	3498.32	3648.79	5239.96	3284.36	2486.75	4117.85	3520.23	3184.41	2365.3	3817.14	3173.72	4502.58	2025.33	3690.25	4002.13	4183.87	2914.26	4701.16	2845.62	2271.92	1430.42	2308.03	2649.51	2162.35	2368.6
MEDL00853	T3_positive	Oxfenicine	Amino acid and Its metabolites	Amino acid derivatives	C8H9NO3	167.0542	167.0582	4.1216	[M+]+	8.85000000003799	1b	0.6935	rp	32462-30-9	36143	-	43209	-	3717.36	3401.95	3294.75	4034.83	3760.56	4779.03	5481.79	4956.91	3820.45	4677.66	4075.51	4357.94	4816.54	4803.64	4360.15	5612.83	4635.16	5414.47	5112.16	5333.09	7213.66	4761.69	4759.25	5447.38	7555.75	6656.87
MW0105421	T3_positive	Acetylglycine	Amino acid and Its metabolites	Amino acid derivatives	C4H7NO3	117.0354	117.0426	1.724	[M+]+	16.7250000000152	1b	0.6916	rp	543-24-8	10972	HMDB0000532	5517	-	5236.8	4856.87	5444.48	3550.64	666.88	6256.54	7080.85	6652.33	6473.21	6508.83	6309.32	6786.61	7406.13	6396.9	6920.47	7436.56	7491.47	7192.54	7291.62	7659.43	10925.89	6004.28	7409.16	9259.26	9486.41	10235.6
MW0109774	T3_positive	Suberylglycine	Amino acid and Its metabolites	Amino acid derivatives	C10H17NO5	214.1157	231.1107	2.5051	[M+H-H2O]+	20.8250000000021	1b	0.6911	rp	60317-54-6	6453952	HMDB0000953	5899	-	4077.12	4432.89	4227.73	4475.44	4089.28	4215.6	3873.49	4493.09	4224.74	4086.46	3945.08	3803.24	3676.32	3616.46	3600.1	3810.0	3877.42	3885.75	3929.21	4004.93	2724.12	5013.27	3754.77	3392.39	2658.02	2469.34
MEDP1592	T3_positive	Citicoline	Nucleotide and Its metabolites	Nucleotide and Its metabolites	C14H26N4O11P2	511.0873	488.1073	1.8806	[M+Na]+	18.2548650339901	1b	0.6889	rp	987-78-0	13804	HMDB0001413	3581	C00307	28708.5	33615.68	27887.84	24596.05	22752.21	25812.86	28990.01	27639.56	21679.52	26823.93	30330.8	23766.82	30031.29	26676.37	25997.26	25830.83	29078.1	33970.9	33614.66	26357.99	22735.25	24347.96	24336.14	27045.9	23464.6	23123.57
MEDN1056	T3_positive	Iminodiacetic acid	Organic acid and Its derivatives	Organic acid and Its derivatives	C4H7NO4	133.0303	133.0375	1.1521	[M+]+	16.7749999999955	1b	0.6869	rp	142-73-4	8897	HMDB0011753	-	C19911	20984.15	17873.37	10905.33	14953.92	16667.1	27704.36	7682.91	21467.01	20141.63	21462.86	20807.98	24438.13	16684.19	14526.62	21347.31	25774.13	16247.95	21780.6	25310.22	22137.21	45572.02	18832.3	23314.28	22069.12	17325.16	22012.55
MW0104668	T3_positive	2-Aminoethyl dihydrogen phosphate	GP	PE	C2H8NO4P	124.0236	141.0191	0.5739	[M+H-H2O]+	19.5249999999803	1b	0.6864	rp	1071-23-4	1015	HMDB0000224	5233	C00346	312690.24	388341.25	329094.36	335169.73	390505.74	339669.38	354274.32	368297.99	314245.02	334419.16	352816.44	454727.06	378654.91	323318.08	297022.16	363978.82	368264.62	411144.35	391371.08	395789.0	322525.76	333651.3	371910.27	409953.45	329337.62	307578.78
MEDP0250	T3_positive	Riboflavin	CoEnzyme and vitamins	CoEnzyme and vitamins	C17H20N4O6	359.1348	376.1383	4.6444	[M+H-H2O]+	0.450000000000728	1b	0.6851	rp	83-88-5	493570	HMDB0000244	-	C00255	N/A	N/A	N/A	N/A	N/A	N/A	87072.64	N/A	N/A	N/A	N/A	N/A	N/A	N/A	N/A	N/A	N/A	N/A	N/A	N/A	224522.09	235470.11	256357.59	269767.74	258340.79	229710.38
MW0139182	T3_positive	Ochratoxin A	Heterocyclic compounds	Heterocyclic compounds	C20H18ClNO6	404.0948	403.0823	4.748	[M+H]+	12.9426750609773	1b	0.6846	rp	303-47-9	442530	HMDB0029399	-	C09955	21004.92	19981.64	21438.35	20023.26	21110.11	25199.86	20336.01	26672.04	20441.16	21103.98	21541.55	19906.6	30154.37	19643.04	22115.2	21954.94	23114.39	23046.31	23221.24	22940.71	22873.05	19986.06	21766.29	23159.14	23115.23	21774.76
MEDL02021	T3_positive	Sarcosine	Amino acid and Its metabolites	Amino acids	C3H7NO2	131.0819	89.0477	1.0822	[M+CH3CN+H]+	1.04999999997801	1b	0.683	rp	107-97-1	1088	HMDB0000271	51	C00213	1980.55	1912.23	1501.88	N/A	937.73	1615.77	1254.29	N/A	522.14	N/A	1795.39	1610.79	1827.58	1423.63	987.87	1292.02	880.96	1345.79	1294.09	1399.3	1176.04	2296.81	2374.66	1573.48	833.27	1878.28
MEDN1719	T3_positive	Tetradecylphosphonic acid	Organic acid and Its derivatives	Organic acid and Its derivatives	C14H31O3P	279.203	278.2011	4.8879	[M+H]+	13.450000000006	1b	0.6829	rp	4671-75-4	78401	-	45066	-	13343.94	16734.54	14801.56	9074.64	15171.63	15634.77	16506.17	16051.06	16937.5	16180.93	13952.47	15197.39	15055.79	15103.92	15431.17	15004.99	15754.7	18718.29	15312.81	15963.61	N/A	1457.11	2384.34	5434.48	4490.04	2487.07
MEDP0176	T3_positive	Thymidine	Nucleotide and Its metabolites	Nucleotide and Its metabolites	C10H14N2O5	281.0533	242.0903	0.785	[M+K]+	0.425000000063847	1b	0.6811	rp	50-89-5	5789	HMDB0000273	3375	C00214	N/A	153772.3	156587.7	N/A	71405.94	N/A	N/A	N/A	N/A	N/A	N/A	1228.13	N/A	N/A	N/A	N/A	N/A	N/A	N/A	N/A	40144.87	74649.66	56012.45	102066.51	59886.19	68184.12
MW0105168	T3_positive	Succinylacetone	Organic acid and Its derivatives	Organic acid and Its derivatives	C7H10O4	123.0429	158.0579	0.82	[M+H-2H2O]+	2.77499999995712	1b	0.6791	rp	51568-18-4	5312	HMDB0000635	5608	-	11546.16	13978.97	11537.88	13182.77	12319.47	16414.51	17158.9	27958.76	12959.9	21906.34	23183.17	17834.52	22456.45	15060.43	15245.89	20612.25	20422.83	15085.73	18920.09	20283.44	16188.46	16680.66	19136.78	15554.95	18722.38	15800.22
mws0639	T3_positive	2-Pyrocatechuic acid	Benzene and substituted derivatives	Benzene and substituted derivatives	C7H6O4	331.0441	154.0266	3.0786	[2M+Na]+	3.94999999997481	1b	0.6701	rp	303-38-8	19	HMDB0000397	5386	C00196	37431.62	25910.86	24680.25	65640.14	28082.8	26840.26	27882.35	27188.87	29831.24	26559.71	28572.29	32919.65	30918.61	30663.0	27959.96	27573.44	28335.64	30648.12	32496.19	28129.64	28691.09	27444.1	34897.65	29929.76	28207.06	28038.17
MW0160014	T3_positive	2'-Deoxyinosine	Nucleotide and Its metabolites	Nucleotide and Its metabolites	C10H12N4O4	235.0913	252.0859	0.82	[M+H-H2O]+	21.8749999999801	1b	0.6693	rp	890-38-0	135398593	HMDB0000071	3383	C05512	52694.2	62351.48	39768.18	40295.61	24328.66	35106.98	44733.98	34508.49	38727.33	44162.09	62348.86	53311.8	59341.39	50942.77	50846.76	36530.1	58868.13	53341.11	66906.12	46679.24	51540.85	55988.38	57002.73	58586.06	53090.58	52516.33
MW0049085	T3_positive	Curcumol	Alcohol and amines	Alcohols	C15H24O2	254.2106	236.1776	5.9525	[M+NH4]+	2.32499999995639	1b	0.665	rp	4871-97-0	14240392	HMDB0038122	-	-	34407.13	35509.76	29206.86	42413.96	36473.08	36457.97	37484.18	26346.76	30763.43	37670.0	35416.41	30970.48	29066.94	29387.99	30155.18	29431.6	31912.03	27654.94	31146.09	28060.64	16053.18	17856.59	18510.25	18571.23	18055.1	16923.37
MW0115489	T3_positive	Xylitol	Carbohydrates and Its metabolites	Sugar alcohols	C5H12O5	153.0758	152.0685	1.1521	[M+H]+	0.075000000023806	1b	0.6643	rp	87-99-0	6912	HMDB0002917	-	C00379	75831.97	73693.14	86123.95	162279.82	75824.45	74528.93	76568.67	74335.98	75566.97	66664.66	68041.49	77326.22	81356.31	75183.94	69423.17	71686.92	71743.11	81694.44	69875.18	76716.67	100406.69	78183.52	76752.63	76150.19	71470.51	77595.75
MW0107016	T3_positive	Glu-Ile	Amino acid and Its metabolites	Small Peptide	C11H20N2O5	243.133	260.1372	2.9571	[M+H-H2O]+	2.30000000001951	1b	0.6635	rp	5879-22-1	9813855	HMDB0028822	23727	-	1638.62	671.73	17831.81	1359.34	1401.61	1007.66	1197.53	567.9	1275.28	2642.55	3294.84	3204.74	1131.24	733.87	740.38	985.38	1108.06	1284.07	1581.39	1574.99	3608.96	3617.55	3589.51	3610.95	3644.04	3424.32
MW0000273	T3_positive	Harmaline	Alkaloids	Alkaloids	C13H14N2O	232.1356	214.1106	4.8853	[M+NH4]+	22.274999999965	1b	0.6634	rp	304-21-2	3564	HMDB0030310	-	C06536	11942.46	8457.62	8452.01	5235.81	8125.94	9524.55	14316.1	9337.45	23115.11	19001.58	21300.5	12455.2	17910.08	8661.99	9979.76	11036.02	12297.15	20032.91	14211.04	8095.33	26397.06	22305.96	23483.5	24477.2	25776.89	26187.52
MW0168720	T3_positive	L-Allothreonine	Amino acid and Its metabolites	Amino acids	C4H9NO3	119.048	119.0582	1.2031	[M+]+	24.3499999999841	1b	0.6633	rp	24830-94-2	99289	HMDB0004041	7007	C05519	25352.73	22391.83	21764.09	15562.3	21985.25	27601.14	25858.42	44711.24	22145.52	29312.84	30035.47	24609.51	38921.16	28675.59	23106.92	34365.66	31437.2	27376.62	34628.72	33384.3	31452.26	27285.7	28569.55	31584.45	27405.11	27963.12
MADP0557	T3_positive	Proline-Hydroxyproline	Amino acid and Its metabolites	Small Peptide	C10H16N2O4	211.1065	228.111	1.8982	[M+H-H2O]+	3.02499999996542	1b	0.6626	rp	18684-24-7	11902893	HMDB06695	-	-	3322.06	2918.54	1517.47	732.67	5355.48	734.05	1544.44	2773.22	5996.44	2619.95	733.84	5120.67	518.03	853.7	1221.26	1103.09	N/A	587.01	N/A	2842.29	2926.47	1816.8	2993.78	2814.28	2760.93	2764.77
MW0062251	T3_positive	5-trans-PGF2alpha	Hormones and hormone related compounds	Hormones and hormone related compounds	C20H34O5	354.2457	354.2406	5.7618	[M+]+	13.9500000000226	1b	0.6615	rp	551-11-1	5283078	HMDB0001139	6032	C00639	654.61	N/A	2027.23	572.15	970.91	1241.99	1126.25	N/A	733.15	N/A	6961.31	3538.19	4425.95	554.31	1277.95	2354.51	2732.99	764.57	931.43	2037.78	1689.04	2654.61	3134.04	1411.22	2422.92	3640.31
MW0169339	T3_positive	Isosteviol	Heterocyclic compounds	Heterocyclic compounds	C20H30O3	301.2188	318.2195	4.2082	[M+H-H2O]+	6.52500000001055	1b	0.6607	rp	27975-19-5	99514	-	84972	-	1222.34	6484.26	5530.79	2212.36	1743.55	3265.0	2418.1	2394.43	2059.37	2080.86	9006.28	4480.93	3745.13	2392.37	2259.97	2334.3	2538.63	7031.16	4479.7	4434.48	5407.11	3038.95	3510.29	4539.15	3787.76	3827.86
MW0156581	T3_positive	Inositol	Alcohol and amines	Alcohols	C6H12O6	203.047	180.0634	2.2966	[M+Na]+	14.2249999999677	1b	0.6592	rp	87-89-8 | 643-12-9 | 488-59-5 | 6917-35-7 | 488-58-4 | 551-72-4 | 41546-34-3 | 643-10-7 | 488-55-1 | 488-54-0 | 576-63-6 | 38876-99-2	892	HMDB0000211	144	C00137 | C06151 | C06152 | C06153 | C19891	15319.72	14068.69	17936.08	13040.93	14765.93	16781.99	12891.1	13610.6	12724.14	12762.37	19099.76	17844.27	19744.09	19508.01	19041.36	18448.02	22506.19	19187.37	22715.93	18875.87	21846.58	17453.75	19472.68	20800.56	20243.53	21764.67
MW0169515	T3_positive	2-Acetamido-2-Deoxy-D-Mannopyranose	Carbohydrates and Its metabolites	Sugars	C8H15NO6	288.0402	221.0899	0.5565	[M-2H+3Na]+	7.5999999999965	1b	0.6589	rp	7772-94-3 | 1136-44-3	439281	HMDB0001129	-	C00645	1762.73	3752.88	2470.84	2195.74	2204.35	812.33	2641.89	2567.31	3771.34	2049.16	552.25	3617.28	3153.52	2754.51	2358.32	2543.91	2646.48	3690.08	2940.73	2815.97	1401.5	3025.9	723.97	3327.25	1840.93	1566.8
MW0054686	T3_positive	Maslinic acid	Organic acid and Its derivatives	Organic acid and Its derivatives	C30H48O4	472.3572	472.3553	6.0217	[M+]+	5.1656090011217	1b	0.657	rp	4373-41-5	73659	HMDB0002392	-	C16939	13447.96	18891.74	18061.65	19230.88	18172.67	19712.98	18042.08	18988.49	15560.47	15567.55	17978.37	2097.23	15310.14	19039.4	17398.39	18440.53	16178.47	15547.71	15903.94	15805.39	17702.02	16579.92	11862.12	12190.62	24765.83	21422.71
MW0004446	T3_positive	4,4'-Methylenebis(2-methylaniline)	Benzene and substituted derivatives	Benzene and substituted derivatives	C15H18N2	244.1904	226.147	5.1873	[M+NH4]+	23.7500000000779	1b	0.6521	rp	838-88-0	13283	-	-	C19260	91858.01	92919.99	95006.56	107612.54	90453.86	92166.07	101633.35	99833.24	97666.52	113364.67	107191.66	74376.97	82959.46	96924.55	90408.16	96046.11	107971.59	108824.27	102439.87	102076.56	56981.18	51952.16	52843.24	58446.34	53340.05	57028.83
MW0107607	T3_positive	Kainic acid	Organic acid and Its derivatives	Organic acid and Its derivatives	C10H15NO4	236.095	213.1001	1.1174	[M+Na]+	13.9750000000305	1b	0.6497	rp	487-79-6 | 4071-38-9	10255	-	44252	-	14351.25	11741.54	7708.65	8227.31	8495.31	8435.69	7973.02	6923.79	13181.14	11211.36	11989.32	9514.48	11835.39	9176.19	14035.24	10657.05	10238.01	12795.1	14146.34	8300.73	9754.85	11615.76	10848.26	9218.04	9418.44	14293.2
MEDP1809	T3_positive	Triacetin	Aldehyde,Ketones,Esters	Esters	C9H14O6	241.0728	218.079	2.8527	[M+Na]+	11.1500000000575	1b	0.649	rp	102-76-1	5541	HMDB0029592	-	-	1969.62	1575.28	1376.68	2757.72	2284.39	1442.5	2194.61	2306.77	1799.12	1269.25	977.54	1531.4	1392.82	2267.18	1542.99	1923.31	2107.56	1492.75	N/A	1451.83	3363.48	1955.89	2132.46	2171.12	2685.9	3063.48
MW0110439	T3_positive	Valylcysteine	Amino acid and Its metabolites	Small Peptide	C8H16N2O3S	221.0887	220.0882	1.5859	[M+H]+	16.8999999999642	1b	0.6468	rp	160070-15-5	10421020	HMDB0029124	-	-	N/A	N/A	515.04	N/A	N/A	N/A	1159.87	2594.59	N/A	2195.05	622.17	994.8	4115.44	1130.01	1991.03	1039.61	N/A	1445.0	2566.82	1419.13	2516.58	1734.74	1279.29	1708.21	2477.73	2532.48
MW0005220	T3_positive	N'-Hydroxy-4-methylbenzenecarboximidamide	Benzene and substituted derivatives	Benzene and substituted derivatives	C8H10N2O	189.0417	150.0793	1.3944	[M+K]+	2.02500000000327	1b	0.6438	rp	19227-13-5 | 923023-83-0 | 69113-24-2	5493168	-	96505	-	4709.11	4466.92	4968.22	4457.31	5876.09	4714.48	5800.37	5489.98	6083.42	5886.14	5127.12	5057.58	4967.28	4697.07	4844.39	7339.28	6134.03	4913.71	4541.33	4972.02	7805.36	5312.21	6469.15	6605.87	6851.49	7153.58
MEDN0283	T3_positive	2-Hydroxybutanoic Acid	Organic acid and Its derivatives	Organic acid and Its derivatives	C4H8O3	151.0606	104.0473	1.8458	[M+HCOO+2H]+	1.27499999997838	1b	0.6432	rp	600-15-7	11266	HMDB0000008	-	C05984	4154.89	2360.1	3895.26	1857.71	3479.98	1687.33	4076.88	1854.65	2533.34	2538.68	2566.23	3511.86	3075.88	2108.59	2421.15	3230.81	2314.81	2041.63	3291.86	3210.66	4258.92	3283.03	3712.43	5240.3	3231.79	4180.69
MW0168837	T3_positive	Betaine	Others	Others	C5H11NO2	186.0787	117.079	0.5739	[M+Na+HCOOH]+	12.5750000000124	1b	0.6421	rp	107-43-7	247	HMDB0000043	-	C00719	2511.8	4409.96	3705.65	3514.8	4083.8	3408.16	3743.06	3490.41	3692.88	3520.46	3686.38	5153.03	3737.51	3149.89	3012.76	4408.02	3886.66	3919.88	3652.1	3621.23	3167.41	3811.25	4215.84	4634.1	3028.05	2941.66
MW0143395	T3_positive	4-(Methylamino)butanoic acid	Organic acid and Its derivatives	Organic acid and Its derivatives	C5H11NO2	118.0852	117.079	8.7589	[M+H]+	2.70000000000437	1b	0.6397	rp	1119-48-8	70703	-	-	-	32100.01	20227.19	31119.2	16570.5	34107.45	26194.64	28890.57	11212.69	23289.29	22567.87	20343.18	23512.93	25896.71	19751.94	13338.5	14929.6	20742.41	24231.55	25347.55	13964.75	22941.47	15916.18	24320.08	19471.02	24452.87	13897.01
MW0157911	T3_positive	Thr-Ser	Amino acid and Its metabolites	Small Peptide	C7H14N2O5	224.1272	206.0903	1.0822	[M+NH4]+	7.57499999998856	1b	0.6386	rp	61043-86-5	7016065	HMDB0029070	65148	-	34344.39	30080.37	32110.8	38023.96	37869.19	48267.22	38502.87	43725.63	39100.45	44574.91	35875.93	36539.04	40636.54	39316.69	40955.07	39608.35	69363.56	42040.98	31740.73	72873.62	30370.9	42349.64	44132.05	39569.43	31316.36	38118.21
MW0052945	T3_positive	Fumagillin	Aldehyde,Ketones,Esters	Esters	C26H34O7	481.2148	458.2305	5.2908	[M+Na]+	10.2863608569848	1b	0.638	rp	23110-15-8 | 127913-45-5	6917655	-	53373	-	2784.99	2360.73	3789.56	1494.06	1938.09	4950.32	1129.14	1254.26	901.1	2000.65	5132.29	4258.93	4837.96	4104.81	3832.44	1522.58	7346.37	5794.74	7875.76	5107.62	5978.83	5002.44	5317.74	5799.76	5505.45	5096.7
MEDN1534	T3_positive	Tagatose	Carbohydrates and Its metabolites	Sugars	C6H12O6	219.0174	180.0634	0.8723	[M+K]+	22.974999999974	1b	0.636	rp	41847-61-4	439312	HMDB0003418	-	C00795	215241.61	150956.1	115715.27	92988.03	155364.61	124413.83	87757.42	89318.81	92552.61	71555.99	109461.28	89754.98	133777.83	76309.88	123108.01	122002.28	180858.67	117388.59	159119.33	140955.18	117107.25	162011.78	96161.12	141024.35	111426.68	139675.64
MEDP0686	T3_positive	2-Acetylfuran	Heterocyclic compounds	Heterocyclic compounds	C6H6O2	75.0252	110.0368	1.724	[M+H-2H2O]+	5.80000000002912	1b	0.6329	rp	1192-62-7	14505	HMDB0033127	-	-	10095.79	11465.5	10263.01	18009.69	14906.91	12250.56	16067.35	16844.33	14829.94	14514.11	17618.57	14445.11	19807.44	13798.99	15322.42	15164.33	16354.6	15389.64	16484.63	16158.27	24215.76	13560.11	16986.51	22664.14	21784.51	22835.45
MW0132537	T3_positive	3,4,5-Trimethoxycinnamic acid	Organic acid and Its derivatives	Organic acid and Its derivatives	C12H14O5	221.0807	238.0841	3.8087	[M+H-H2O]+	0.30000000002417	1b	0.6329	rp	90-50-6	735755	HMDB0002511	6705	-	1326.68	1459.03	5695.17	6894.55	1724.31	1221.32	1292.07	14410.91	2911.1	1431.09	6861.47	5958.57	9595.02	1988.66	12472.47	10831.81	3680.4	2058.43	5221.06	4074.42	5518.79	5225.06	14205.59	5468.1	15516.19	7364.8
MW0110630	T3_positive	1-Phenylbiguanide	Benzene and substituted derivatives	Benzene and substituted derivatives	C8H11N5	195.1367	177.1014	3.7392	[M+NH4]+	3.37500000000546	1b	0.6224	rp	102-02-3	4780	HMDB29894	44226	-	N/A	N/A	14922.91	3278.15	1150.87	N/A	N/A	N/A	N/A	N/A	N/A	N/A	N/A	N/A	N/A	N/A	N/A	N/A	N/A	N/A	4000.97	5288.54	3904.0	4377.88	4042.3	3181.9
MEDN0054	T3_positive	N-Acetylcysteine	Amino acid and Its metabolites	Amino acid derivatives	C5H9NO3S	146.0258	163.0303	1.1861	[M+H-H2O]+	3.02499999996542	1b	0.6192	rp	616-91-1	12035	HMDB0001890	784	C06809	38502.55	23674.38	34791.55	17343.35	32409.63	27127.38	28329.97	21539.34	29933.77	5959.12	22663.62	24334.13	25505.66	23558.47	29833.55	27680.08	18402.62	19449.13	17488.66	16292.65	32198.87	30062.83	28900.67	30989.13	26816.96	29244.03
MEDP0634	T3_positive	FFA(20:1)	FA	FFA	C20H38O2	293.2832	310.2872	6.7569	[M+H-H2O]+	1.69999999982906	1b	0.6163	rp	93772-82-8	46234793	-	-	-	99241.48	380259.58	479215.63	516853.16	694428.36	394643.5	375044.39	377460.68	244349.33	439728.79	251996.0	187075.09	54290.7	335402.35	233557.35	394096.05	202939.94	179873.52	180890.99	248501.0	32233.51	263606.43	207248.72	247989.32	240094.79	203906.29
MW0052352	T3_positive	Digitoxin	Steroids	Steroid	C41H64O13	787.4206	764.4347	4.5746	[M+Na]+	4.30517744318101	1b	0.6159	rp	71-63-6	441207	HMDB0015468	-	C06955	N/A	785.32	5197.56	679.4	2931.16	3936.39	2525.16	2391.68	6483.61	1436.3	2728.12	2323.23	5997.45	2056.72	2392.55	2462.73	1769.33	4515.88	2776.89	1243.21	1326.52	3013.09	2808.41	2187.68	3170.08	3038.93
MEDP2797	T3_positive	Testosterone	Hormones and hormone related compounds	Hormones and hormone related compounds	C19H28O2	271.2049	288.2089	4.6444	[M+H-H2O]+	1.82499999993979	1b	0.6147	rp	58-22-0	6013	HMDB0000234	-	C00535	1610.79	1620.91	9774.61	2320.48	1468.37	2524.19	1775.85	3530.54	3064.6	1432.98	842.96	1654.62	3027.79	629.03	692.23	1010.3	1881.67	3063.28	4470.2	2050.58	3004.56	5346.16	2585.16	2594.11	2589.77	1589.86
MEDN1410	T3_positive	N-Palmitoylglycine	Amino acid and Its metabolites	Amino acid derivatives	C18H35NO3	278.2471	313.2617	6.5734	[M+H-2H2O]+	1.72500000005016	1b	0.6133	rp	158305-64-7	151008	HMDB0013034	-	-	39335.74	34518.72	34481.0	44700.57	34909.96	35273.49	31952.89	21138.37	16100.74	16751.06	9335.71	14642.03	17244.76	14204.96	13621.29	16486.39	9780.89	8946.46	10266.08	17197.01	6619.39	10711.89	7959.57	10063.08	9783.69	7825.01
MW0014154	T3_positive	3-Methyl-2-oxovaleric acid	Organic acid and Its derivatives	Organic acid and Its derivatives	C6H10O3	130.0639	130.063	4.8704	[M+]+	3.52499999991096	1b	0.6123	rp	1460-34-0 | 39748-49-7	47	HMDB0000491	122	C03465	8554.0	25793.12	25311.74	7420.93	5945.84	5762.14	11396.58	9779.91	7837.8	10851.94	8051.19	9649.7	10082.05	6713.41	25989.28	14972.82	23799.15	24050.52	26348.09	28248.63	15003.73	17444.55	16735.74	16099.8	14841.45	13495.55
MW0152642	T3_positive	Levothroid	Organic acid and Its derivatives	Organic acid and Its derivatives	C15H10I4NNaO4	799.6667	798.6686	6.3498	[M+H]+	11.5546805121798	1b	0.6055	rp	55-03-8 | 25416-65-3 | 50809-32-0	23666112	-	-	C08212	N/A	N/A	N/A	N/A	N/A	N/A	N/A	N/A	N/A	N/A	N/A	N/A	N/A	N/A	N/A	2278.65	1646.58	5110.34	110792.54	134833.51	1051370.11	N/A	1789843.67	486021.02	344786.41	363366.97
MW0054114	T3_positive	Isopentenyl pyrophosphate	Organic acid and Its derivatives	Phosphoric acids	C5H12O7P2	284.9718	246.0058	0.661	[M+K]+	6.92499999999541	1b	0.6054	rp	358-71-4	1195	HMDB0001347	6181	C00129	205293.0	226587.49	172272.13	282633.96	174372.28	202824.83	190951.29	153040.86	170299.01	178408.09	197779.33	177989.12	244083.2	170978.65	191856.03	178120.85	206455.69	246900.36	310971.44	238302.24	232444.3	212663.43	237584.4	93199.25	176550.97	178093.96
MEDP0902	T3_positive	12-Hydroxydodecanoic acid	Organic acid and Its derivatives	Organic acid and Its derivatives	C12H24O3	181.1577	216.1725	4.9055	[M+H-2H2O]+	2.34999999996433	1b	0.6019	rp	505-95-3	79034	HMDB0002059	6465	C08317	6324.62	5535.11	4831.51	5491.38	5411.07	13169.58	6294.13	8122.75	11697.54	16220.11	6381.66	5611.82	5410.81	10460.65	6342.42	6542.34	6947.58	8636.1	7412.53	7376.69	7476.93	6599.36	6930.43	7487.91	10514.67	10364.0
MW0053757	T3_positive	Glycolithocholic acid	Bile acids	Bile acids	C26H43NO4	416.3189	433.3192	5.7965	[M+H-H2O]+	7.18204596122966	1b	0.6014	rp	474-74-8	115245	HMDB0000698	5666	C15557	N/A	3801.92	2716.86	1967.73	1022.38	8567.56	1730.53	11424.8	6286.26	628.3	2952.96	4665.21	2795.97	1073.04	N/A	3142.23	4215.12	2055.25	1719.21	N/A	5592.35	5344.15	6514.74	6672.31	6039.71	6049.89
MEDP1339	T3_positive	LPC(18:1/0:0)	GP	LPC	C26H52NO7P	539.3886	521.356	6.5621	[M+NH4]+	2.35451214531854	1b	0.5958	rp	3542-29-8	53480465	HMDB0010385	-	C00157	9308.34	1759.9	52734.49	12927.42	N/A	12200.68	37292.74	3033.68	7483.31	7612.75	1863.68	34238.18	19748.57	42648.25	42504.43	21170.86	65502.9	36601.41	56247.25	70175.58	34368.42	33282.86	6630.99	27312.84	5494.12	55002.43
MW0006522	T3_positive	Chidamide	Benzene and substituted derivatives	Benzene and substituted derivatives	C22H19FN4O2	429.1159	390.1492	5.3431	[M+K]+	8.15637115131356	1b	0.5958	rp	743420-02-2	9800555	-	64835	-	9679.98	7952.45	7323.34	8319.87	10821.48	7289.9	8728.27	6788.87	7526.04	8793.44	7303.19	7109.71	9002.64	7347.37	9598.26	7154.79	11319.04	8028.46	8049.97	8426.91	4716.82	8667.41	4546.56	8240.86	9663.85	3851.72
MW0063745	T3_positive	Taurochenodeoxycholic acid	Bile acids	Bile acids	C26H45NO6S	464.2836	499.2968	5.0287	[M+H-2H2O]+	1.59385595227588	1b	0.5942	rp	516-35-8	387316	HMDB0000949	5897	C05465	5727.02	567.45	4019.59	1741.31	N/A	37161.19	3199.0	N/A	7534.83	2158.43	842.92	2251.69	N/A	N/A	587.16	1011.51	854.31	N/A	554.31	N/A	2718.08	1040.75	3582.72	3487.65	3767.0	3506.72
MW0125367	T3_positive	N-(3-Hydroxypropyl)phthalimide	Heterocyclic compounds	Indole and Its derivatives	C11H11NO3	205.0758	205.0739	0.5914	[M+]+	6.0249999999229	1b	0.5885	rp	883-44-3	70160	-	85158	-	27529.27	33029.51	26981.92	29284.95	34724.91	30770.01	29617.22	29631.16	26553.39	27327.87	27901.67	30803.24	29853.83	25823.21	26793.68	26784.07	22959.37	31417.46	30709.97	29869.83	30751.81	28952.04	28509.07	33828.1	32661.33	30000.13
MW0013325	T3_positive	25-Hydroxyvitamin D2	CoEnzyme and vitamins	CoEnzyme and vitamins	C28H44O2	412.3387	412.3341	5.8311	[M+]+	12.2958682753799	1b	0.588	rp	21343-40-8	5710148	HMDB0001438	217	-	2172.19	3252.06	2935.38	2541.55	3263.43	1608.3	2507.62	3219.8	2809.34	3048.08	1538.35	1653.36	1987.38	2254.27	3251.87	3514.55	1336.37	3101.76	3171.88	3557.84	6857.76	3110.19	5503.35	6916.98	6760.23	8042.7
MW0004447	T3_positive	4,4'-Methylenedianiline	Benzene and substituted derivatives	Benzene and substituted derivatives	C13H14N2	237.0862	198.1157	2.2451	[M+K]+	18.2499999999663	1b	0.5836	rp	101-77-9	7577	HMDB0041808	-	C14288	1298.1	1901.5	1152.18	1332.98	2782.59	1293.95	2414.58	2667.8	2297.25	2534.85	2449.04	2698.26	2166.78	2282.5	3415.26	3265.08	2952.04	2339.27	2725.29	2542.98	3184.27	2664.52	2367.5	2860.28	2593.11	2554.55
MW0108615	T3_positive	N-Acetyl-DL-methionine	Amino acid and Its metabolites	Amino acid derivatives	C7H13NO3S	156.0496	191.0616	0.5739	[M+H-2H2O]+	4.72500000000764	1b	0.5817	rp	1115-47-5	6180	-	62466	-	17317.11	25721.22	16147.83	13144.32	15770.82	17168.43	20151.98	20677.45	22105.41	20546.02	20184.89	34361.34	24307.05	21354.61	22261.43	21755.39	19524.79	23205.94	23341.13	21525.09	26183.4	23815.25	23420.83	31079.99	27417.4	26940.63
MW0107948	T3_positive	Pyroglutamic acid	Amino acid and Its metabolites	Amino acid derivatives	C5H7NO3	147.0756	129.0426	2.905	[M+NH4]+	2.22499999992465	1b	0.576	rp	98-79-3	7405	HMDB0000267	-	C01879	3287.79	3001.64	5142.75	2842.37	562.01	1537.08	3605.99	5317.79	1098.43	2342.33	4299.43	839.01	765.48	N/A	1144.35	1182.72	5604.68	5072.55	1433.9	4463.22	5425.96	6082.75	6105.97	5483.69	4974.66	4824.18
MW0144865	T3_positive	Rhamnose	Carbohydrates and Its metabolites	Sugars	C6H12O5	203.0221	164.0685	1.4643	[M+K]+	23.9249999999913	1b	0.5755	rp	3615-41-6	25310	HMDB0000849	5812	C00507	29169.72	16227.24	30048.58	39378.71	24871.74	46549.47	32519.69	20371.7	23142.71	57231.1	25773.6	18152.74	15576.27	4511.96	12828.66	14756.61	17780.36	15504.31	17295.27	22457.71	27481.99	27434.14	26615.69	27691.91	25044.67	25719.04
MW0063751	T3_positive	Taurolithocholic acid	Bile acids	Bile acids	C26H45NO5S	484.3021	483.3018	4.9406	[M+H]+	14.5361700173936	1b	0.5749	rp	516-90-5	439763	HMDB0000722	5690	C02592	6248.97	3390.44	2964.0	N/A	2918.6	1908.44	1281.95	4924.93	2573.16	841.61	5105.01	3133.67	6362.9	7250.74	3829.75	5276.87	10169.82	6835.82	4614.12	5167.78	4012.65	4163.0	4200.52	4031.71	4134.71	3429.16
MEDL02339	T3_positive	Diethyl hydrogen phosphate	Aldehyde,Ketones,Esters	Esters	C4H11O4P	119.0176	154.0395	0.5914	[M+H-2H2O]+	19.9999999999889	1b	0.5701	rp	598-02-7	654	HMDB0012209	-	C06608	21385.93	27308.32	25856.83	28684.43	28138.58	24783.06	23325.72	26810.96	21539.61	22388.91	25600.29	34035.31	22594.16	23271.57	22528.57	25503.42	27059.36	30122.08	28143.61	28132.86	27834.41	27261.41	22963.18	30736.1	21343.1	24671.99
MEDP0594	T3_positive	Dihydroactinidiolide	Aldehyde,Ketones,Esters	Esters	C11H16O2	198.156	180.115	5.3782	[M+NH4]+	17.6750000000681	1b	0.5622	rp	15356-74-8	27209	HMDB0035240	-	-	1078.2	921.05	551.63	637.72	1244.15	1140.35	1641.54	1505.73	4438.41	5679.66	1861.57	727.23	577.12	N/A	1119.22	1027.23	1656.56	2855.27	1851.22	812.9	2768.61	1994.42	2845.13	2714.99	2013.87	2170.09
MW0194017	T3_positive	Glycodeoxycholic acid	Organic acid and Its derivatives	Organic acid and Its derivatives	C26H43NO5	513.3368	449.3141	5.5006	[M+CH3CN+Na]+	13.402686521806	1b	0.5601	rp	360-65-6	3035026	HMDB0000631	-	C05464	42837.8	47078.01	22157.79	5864.75	41874.04	64265.07	30187.26	34129.81	84064.87	17071.36	75775.97	50500.44	112386.82	52316.34	84776.51	119258.19	170232.53	99726.06	60865.8	66752.83	58541.13	62292.64	64071.35	65114.21	56231.47	58319.37
MEDP0773	T3_positive	Norambreinolide	Aldehyde,Ketones,Esters	Esters	C16H26O2	268.2263	250.1933	6.5218	[M+NH4]+	2.19999999998777	1b	0.5567	rp	564-20-5	61129	HMDB0035293	-	-	13556.27	13142.36	13432.44	19389.43	14956.94	17051.8	15490.26	10498.75	8932.71	10187.05	6213.32	8635.84	5510.75	6567.64	6023.72	8291.56	6456.43	5099.65	4772.61	6756.24	4908.7	7153.4	6093.71	7725.98	5889.8	6093.38
MW0105036	T3_positive	3-Hydroxybutyric acid	Organic acid and Its derivatives	Organic acid and Its derivatives	C4H8O3	168.0645	104.0473	2.1584	[M+CH3CN+Na]+	3.40000000001339	1b	0.5454	rp	625-72-9	441	HMDB0000011	-	C01089	N/A	N/A	N/A	11324.75	686.86	N/A	524.51	N/A	N/A	N/A	N/A	N/A	N/A	N/A	N/A	N/A	654.16	N/A	N/A	N/A	2700.45	2322.55	2713.84	2541.18	2494.56	2448.53
MW0130918	T3_positive	Tyrphostin B42	Alcohol and amines	Amines	C17H14N2O3	295.117	294.1004	6.4701	[M+H]+	23.1500000001006	1b	0.5394	rp	133550-30-8 | 134036-52-5	5328779	-	45246	C72336	12094.32	33818.88	18263.03	27207.03	30219.93	23500.85	20215.06	18506.72	19053.91	21955.01	12266.52	8310.12	12166.69	17428.51	39360.51	34441.72	12706.06	33452.37	18090.9	14877.32	37226.26	41820.85	42324.59	42933.63	13871.11	33038.16
MW0115305	T3_positive	Sorbitol	Carbohydrates and Its metabolites	Sugar alcohols	C6H14O6	246.0896	182.079	0.8025	[M+CH3CN+Na]+	13.0999999999659	1b	0.5384	rp	50-70-4	5780	HMDB0000247	-	C00794	N/A	7713.02	9995.77	2730.43	3704.79	3256.15	1820.88	2144.1	4432.24	4384.07	7873.04	2129.86	4621.53	3504.17	4037.4	5917.37	3598.58	4903.94	5983.86	4675.95	2803.09	3713.2	4173.22	1801.98	4464.66	3244.93
MW0014896	T3_positive	Etiocholanolone	Aldehyde,Ketones,Esters	Ketones	C19H30O2	291.2282	290.2246	6.0389	[M+H]+	9.19999999993593	1b	0.5261	rp	53-42-9	5880	HMDB0000490	5477	C04373	99757.23	91265.7	87270.63	103644.56	105920.13	99967.76	108803.95	101440.47	99515.94	81507.69	89218.93	93297.35	87796.16	85726.71	97395.87	86902.89	90796.61	96337.81	83061.37	93392.36	83014.35	94010.99	92762.42	104913.19	86714.65	82081.74
MEDP0781	T3_positive	2-Undecanone	Aldehyde,Ketones,Esters	Ketones	C11H22O	193.1579	170.1671	5.8311	[M+Na]+	3.82500000007724	1b	0.5195	rp	112-12-9	8163	HMDB0033713	-	C01875	89450.29	71912.51	79606.28	86679.12	83050.24	84222.8	77650.97	77475.0	109842.27	167942.31	86144.42	67698.09	62274.77	72127.26	65575.35	80544.8	90278.04	89094.41	89815.09	67607.58	69222.97	79887.9	90755.53	73796.98	82667.08	95762.71
MEDP2114	T3_positive	2-Amino-5-methyl-4-phenylthiazole	Benzene and substituted derivatives	Benzene and substituted derivatives	C10H10N2S	191.0546	190.0565	4.1216	[M+H]+	22.9249999999581	1b	0.5177	rp	30709-67-2	96129	-	45448	-	5658.61	6349.29	5742.26	6610.86	6595.02	7436.17	7965.31	9417.78	7710.78	8200.3	7224.68	8188.5	7844.32	9185.35	7464.4	9542.93	9122.53	8515.56	8760.06	9673.93	13569.1	7964.14	9216.21	11249.84	12772.37	13442.49
MW0140032	T3_positive	L-Citronellol	Alcohol and amines	Alcohols	C10H20O	179.142	156.1514	5.3782	[M+Na]+	3.20000000002096	1b	0.5126	rp	7540-51-4	7793	HMDB0035094	-	C11386	6335.7	5860.12	30707.34	12609.17	5712.68	7805.58	7729.47	7214.46	15938.88	22280.17	12466.79	5967.66	6200.13	3468.58	6375.26	7452.39	7950.9	15034.21	11652.63	5523.32	10509.95	9009.24	9657.57	11254.33	10175.54	10946.57
MW0054528	T3_positive	2-Octadecanoyl-sn-glycero-3-phosphocholine	GP	LPC	C26H54NO7P	524.3711	523.3638	8.7643	[M+H]+	0.0190704639623676	1b	0.5119	rp	4421-58-3	24779491	HMDB0011128	-	C00157	388871.1	1675287.33	1661509.64	79245.5	6172530.61	2368934.27	1162213.85	1384917.77	978977.45	608793.54	3561114.66	2894740.91	2978365.12	1595551.78	2888446.56	2736939.74	1760737.56	2397352.23	2749267.25	2368964.14	1250429.96	2050730.05	1546679.34	2015830.22	1709621.7	1437705.94
MW0014905	T3_positive	Pregnanediol	Hormones and hormone related compounds	Hormones and hormone related compounds	C21H36O2	285.2555	320.2715	5.6586	[M+H-2H2O]+	5.32500000005598	1b	0.5069	rp	80-92-2	219833	HMDB0004025	-	C05484	14460.41	13463.61	13848.79	N/A	7006.66	N/A	4885.36	4368.56	14304.03	9199.23	1652.73	N/A	1434.94	5224.91	748.7	13036.84	52977.85	3068.34	809.99	14080.29	11617.53	12361.0	9135.19	2235.87	5849.52	4867.77
MW0113863	T3_positive	2'-Adenylic acid	Nucleotide and Its metabolites	Nucleotide and Its metabolites	C10H14N5O7P	348.0707	347.0631	3.0801	[M+H]+	0.799999999969714	1b	0.5041	rp	130-49-4 | 81012-86-4	94136	HMDB0011617	-	C00946	1166.46	951.48	702.51	N/A	937.69	990.4	1056.88	820.74	1211.0	N/A	4217.95	2642.67	1546.79	825.86	1762.59	2695.76	3639.1	1161.66	3110.72	3038.1	1740.99	1857.0	2498.15	2587.84	2564.27	1995.55
MW0004043	T3_positive	3-Hydroxyanthranilic acid	Benzene and substituted derivatives	Benzene and substituted derivatives	C7H7NO3	153.034	153.0426	0.9421	[M+]+	20.2250000000248	1b	0.5006	rp	548-93-6	86	HMDB0001476	3275	C00632	119022.21	120474.49	112244.42	131603.61	116476.94	111903.94	120967.98	113055.74	123306.93	115124.94	1944.83	119846.11	120192.04	120177.41	119870.94	118626.66	121872.21	122574.2	118599.99	119308.5	106898.81	120600.86	123774.75	124026.73	74288.65	114683.3
FDATN01519	T3_positive	D-phenylalanine	Amino acid and Its metabolites	Amino acids	C9H11NO2	166.086	165.079	1.8806	[M+H]+	0.699999999937972	2	0.9846	rp	673-06-3	71567	-	-	C02265	813978.45	826478.71	689475.9	633985.67	745349.83	742246.81	1034379.21	946301.37	570952.27	928903.92	683501.52	647897.48	723052.94	873868.21	633857.31	793593.75	952272.27	683675.49	936685.06	805053.85	847743.92	772060.71	766480.5	898913.07	811184.95	828216.23
MEDP1238	T3_positive	Coniferyl acetate	Aldehyde,Ketones,Esters	Esters	C12H14O4	223.0958	222.0892	5.4307	[M+H]+	1.77499999999498	2	0.9727	rp	79440-81-6 | 94930-81-1	12835430	-	-	C20225	14699.21	5304.27	257175.61	88127.33	7086.78	18605.74	4712.11	202758.86	15004.03	15233.54	118066.23	66487.16	436549.38	9279.98	116410.08	137528.05	34678.2	52587.09	99684.08	51239.77	109369.89	115151.1	127537.55	127767.11	107949.68	110602.0
MW0107786	T3_positive	L-Leucine	Amino acid and Its metabolites	Amino acids	C6H13NO2	132.1012	131.0946	1.2728	[M+H]+	1.82499999993979	2	0.9719	rp	61-90-5	6106	HMDB0000687	24	C00123	473413.62	404407.37	290234.71	326701.08	361598.73	678636.86	514050.35	527770.45	394410.21	652102.81	492692.45	504870.23	438261.93	353256.79	470776.12	589589.18	469869.14	403555.19	613717.27	631662.54	487844.9	443406.46	488460.07	523628.76	509700.13	501325.14
MW0053910	T3_positive	Carnitine C6:0	FA	CAR	C13H25NO4	260.1853	259.1784	3.2871	[M+H]+	0.900000000001455	2	0.965	rp	22671-29-0	6426853	HMDB0000705	3548	-	23207.56	17017.58	29381.92	17219.63	32378.86	14916.99	15510.08	9561.15	22153.14	30108.19	22700.25	22323.74	21153.98	5396.6	14378.99	10568.82	15148.4	11633.51	27822.07	18089.13	26303.72	28455.5	15088.54	33772.19	24622.85	24670.79
MW0109275	T3_positive	Piperacillin	Others	Medicine	C23H27N5O7S	518.1709	517.1631	4.6444	[M+H]+	0.926336165474256	2	0.9642	rp	66258-76-2	43672	HMDB0014464	-	C14034	N/A	N/A	N/A	N/A	N/A	798.72	1396571.52	N/A	N/A	5475.67	N/A	N/A	N/A	N/A	N/A	N/A	N/A	N/A	N/A	N/A	3643195.01	3859043.35	3938222.89	4080284.52	3850400.3	3732040.56
MW0054402	T3_positive	L-Octanoylcarnitine	FA	CAR	C15H29NO4	288.2171	287.2097	4.3302	[M+H]+	0.350000000111095	2	0.9636	rp	25243-95-2	11953814	HMDB0000791	-	C02838	98641.93	57510.37	104755.79	61087.12	156972.1	66716.17	59920.76	43987.24	117772.96	142608.57	187427.6	141418.06	127292.84	28088.94	129122.46	123357.38	92992.87	84966.51	199122.53	111525.58	180377.12	179800.98	182790.59	184852.47	168416.29	176633.42
MW0106680	T3_positive	Edetic acid	Organic acid and Its derivatives	Organic acid and Its derivatives	C10H16N2O8	315.0737	292.0907	0.5739	[M+Na]+	15.6750000000727	2	0.9607	rp	62-33-9	6049	HMDB0015109	-	C00284	4670.42	4525.24	3849.77	3983.69	3777.04	4630.9	114163.27	4693.97	409223.75	3213.14	3717.74	5394.49	4326.92	151656.93	3761.78	3240.33	700764.71	3763.18	2895.38	3657.91	2593.17	3242.5	3940.32	4595.66	3722.56	4050.38
MW0013385	T3_positive	LPC(O-16:0/2:0)	GP	LPC	C26H54NO7P	524.3711	523.3638	7.5002	[M+H]+	0.0190704639623676	2	0.9594	rp	74389-68-7	108156	HMDB0062195	-	C00157	21492.2	45924.86	58050.68	14649.88	201003.92	1793669.56	246899.81	83957.53	63035.47	30904.67	387722.07	311210.87	296720.69	124213.56	81112.24	259531.89	118808.66	196043.24	241434.38	192372.14	163634.93	232086.07	200220.85	107303.33	87954.52	192856.17
MW0055456	T3_positive	O-Decanoyl-L-carnitine	FA	CAR	C17H33NO4	316.2485	315.241	4.9934	[M+H]+	0.60000000004834	2	0.9569	rp	1492-27-9	11953821	HMDB0000651	-	C03299	172950.82	89429.94	223719.33	114023.61	253715.31	136089.83	122529.29	80426.16	213582.17	237844.4	353713.21	255097.1	278275.08	56448.75	237960.55	270945.6	169329.87	135010.29	323632.48	185440.84	339772.22	342909.95	349983.71	356317.25	327114.13	311716.52
MW0054535	T3_positive	1-(9Z-octadecenoyl)-sn-glycero-3-phosphocholine	GP	LPC	C26H52NO7P	522.356	521.3481	7.0535	[M+H]+	1.07206694365826	2	0.9531	rp	19420-56-5	16081932	HMDB0002815	-	C00157	4210230.04	4836147.65	2623352.3	1343132.52	5723483.91	3528966.47	2206399.4	1847533.88	1117861.08	1244114.16	2687381.19	1754847.15	2644558.55	1533824.27	1764374.69	2232260.96	1947700.28	1405003.66	1902638.56	1470832.03	1244452.87	1912933.78	1398026.44	1977781.71	1359108.5	1327097.74
MEDP1084	T3_positive	Carnitine C12:0	FA	CAR	C19H37NO4	344.2794	343.2723	5.4831	[M+H]+	0.399999999984857	2	0.9527	rp	25518-54-1	168381	HMDB0002250	6573	-	80568.33	43286.82	284297.63	17054.34	84266.46	44964.42	34783.49	47330.62	99780.83	66782.34	147973.27	157653.7	87442.98	64774.62	104293.15	123607.41	104779.61	63821.6	72523.78	101924.49	69586.56	74422.81	70807.29	73947.54	62980.84	64586.99
MEDP1904	T3_positive	LPE(18:2/0:0)	GP	PE	C23H44NO7P	478.2924	477.2855	6.6767	[M+H]+	0.919938504674197	2	0.9521	rp	85046-18-0	52925130	HMDB0011507	-	C00350	405369.64	967136.84	298228.2	320083.74	924208.37	674948.02	403488.7	718219.14	646789.12	274957.4	775621.78	954759.01	1434514.83	461072.3	509238.11	729122.0	488055.66	625452.43	1093443.74	314275.97	539625.18	726709.37	608215.5	686998.24	597657.82	580635.1
MW0011902	T3_positive	1,2-Dioleoyl-sn-Glycero-3-Phosphocholine	GP	PC	C44H84NO8P	786.6018	785.5935	8.7589	[M+H]+	1.32214466712319	2	0.952	rp	4235-95-4	10350317	HMDB0000593	-	C00157	30894.86	N/A	63620.67	63627.41	53987.35	42628.75	55489.29	476226.19	929794.96	1004609.67	530873.79	420789.04	1841324.88	1567601.73	1448298.56	1522039.88	1605853.54	1536115.69	1777633.92	1916022.93	1091835.27	1484962.2	1838789.58	1776675.11	1772489.59	1530798.49
MEDP1390	T3_positive	Carnitine C18:1	FA	CAR	C25H47NO4	426.3573	425.3505	6.5045	[M+H]+	1.19617839289241	2	0.9516	rp	38677-66-6	46907933	HMDB0005065	-	-	1391048.17	634716.15	1811655.96	405483.04	1082523.83	905614.05	385847.91	287668.68	867733.39	657852.23	1119956.79	923318.81	797526.37	256598.14	731913.0	914738.1	983998.0	671255.0	983730.33	926064.92	786249.03	878764.76	784936.07	906798.15	826142.47	804270.54
MW0012825	T3_positive	1-O-Hexadecyl-sn-glycero-3-phosphocholine	GP	PC	C24H52NO6P	482.3596	481.3532	7.1737	[M+H]+	1.92801844707849	2	0.9509	rp	52691-62-0 | 97288-09-0	162126	-	-	C00157	146779.65	186421.56	166218.96	100290.06	451078.99	273100.92	43220.3	32850.35	58705.78	25934.39	98919.95	91994.68	130426.3	71754.51	63424.5	106211.07	114461.57	66302.01	97411.67	115107.56	48675.71	74535.71	54968.55	65607.04	47604.03	52669.43
MW0063662	T3_positive	Stearoylcarnitine	FA	CAR	C25H49NO4	428.3725	427.3662	6.6939	[M+H]+	2.24103519383217	2	0.9504	rp	25597-09-5	52922056	HMDB0000848	5811	-	112230.21	105577.93	134523.43	76070.18	227758.91	187872.84	72391.09	40002.39	174098.28	88342.79	176167.02	186866.79	144285.85	74985.08	111334.37	159372.54	99162.91	72349.07	172575.47	162146.18	88345.37	126264.77	101638.14	128876.09	113961.82	111194.98
MW0169989	T3_positive	Urapidil	Heterocyclic compounds	Heterocyclic compounds	C20H29N5O3	388.2344	387.227	2.9918	[M+H]+	0.150000000047612	2	0.9491	rp	34661-75-1 | 102411-11-0	5639	-	44217	-	N/A	N/A	97986.6	774.24	N/A	3468.33	2109245.59	4840.26	838.93	8461.07	N/A	N/A	N/A	N/A	N/A	N/A	N/A	N/A	N/A	N/A	164346.68	174062.21	173718.09	160455.57	159579.79	160308.77
MEDP1658	T3_positive	LPC(O-18:1)	GP	LPC-O	C26H54NO6P	508.3749	507.3689	7.3714	[M+H]+	2.51782056340945	2	0.9371	rp	87907-66-2	24779510	-	-	C00157	86307.89	N/A	67197.68	70361.78	133269.51	262253.3	28319.91	30514.93	17919.62	17771.36	40836.77	38755.84	39233.54	17487.13	18991.37	36193.11	32281.57	25659.53	38181.02	25454.46	22232.04	26558.63	23136.96	24917.6	19577.26	18873.64
MEDL00830	T3_positive	Urobilin	Tryptamines,Cholines,Pigments	Pigments	C33H42N4O6	591.3165	590.3104	4.2082	[M+H]+	2.09701132920322	2	0.9356	rp	1856-98-0	5280819	-	-	C05794	14124.5	12169.07	29436.44	39065.38	N/A	138794.09	100947.86	22799.29	N/A	7209.41	3717.02	10306.72	15662.69	N/A	18887.04	7667.73	20126.19	6463.93	64471.47	38462.35	73936.69	58346.06	59771.57	66526.04	66095.91	71425.38
MEDP0541	T3_positive	δ-Valerolactam	Alcohol and amines	Amines	C5H9NO	100.0748	99.0684	2.0191	[M+H]+	2.27500000001157	2	0.9354	rp	675-20-7	12665	HMDB0011749	-	-	71309.35	41738.0	5654.51	9041.16	1319.46	11805.65	12716.74	14815.6	44698.28	21895.51	22317.91	40760.15	44232.87	13173.56	42032.7	5269.97	25103.32	6662.5	99808.02	432828.23	40523.69	43073.9	42798.66	40374.43	38469.8	41959.98
MW0007392	T3_positive	Irbesartan	Benzene and substituted derivatives	Benzene and substituted derivatives	C25H28N6O	429.2397	428.2325	5.8832	[M+H]+	0.139782018241277	2	0.9352	rp	138402-11-6	3749	HMDB0015163	-	C07469	979.24	N/A	N/A	N/A	196653.63	N/A	N/A	N/A	N/A	5223496.25	8019.62	581.07	N/A	N/A	N/A	N/A	N/A	N/A	N/A	N/A	314984.0	372108.06	373943.48	358076.61	355258.62	334948.95
MW0107023	T3_positive	Glu-Tyr	Amino acid and Its metabolites	Small Peptide	C14H18N2O6	311.1231	310.1165	1.8978	[M+H]+	1.72499999990805	2	0.9351	rp	3422-39-7	515717	HMDB0028831	23927	-	5927.92	6772.39	5016.14	3211.91	4746.47	6645.29	7009.61	11494.42	6302.68	7099.26	7854.78	7189.09	11453.23	8267.62	7266.81	8149.5	7390.49	5582.64	7509.58	7853.73	11121.83	6655.13	10145.04	8369.14	10795.69	8168.51
MW0012968	T3_positive	1-hexadecanoyl-2-(9Z,12Z-octadecadienoyl)-sn-glycero-3-phosphocholine	GP	PC	C42H80NO8P	758.5703	757.5622	8.7589	[M+H]+	1.10734750650158	2	0.9339	rp	17708-90-6	5287971	HMDB0007973	-	C00157	2595014.37	3271441.88	1727717.93	2294113.95	1158464.27	207230.25	94647.43	3591480.73	5437986.51	4775020.55	3301101.67	4087221.65	3421802.2	2536286.42	2971118.82	3601118.81	3572851.28	2722526.68	4740546.91	3122496.77	3383975.31	3271552.72	3378947.17	2048823.89	2051669.79	3198606.93
MW0054539	T3_positive	1-Eicosanoyl-sn-glycero-3-phosphocholine	GP	PC	C28H58NO7P	552.401	551.3951	7.2598	[M+H]+	2.51628165478227	2	0.9313	rp	108341-80-6	24779473	HMDB0010390	-	C04230	887.97	1073.81	3784.52	2218.5	N/A	31119.94	5211.55	1775.56	4642.22	1153.76	2775.33	6505.27	5634.13	6551.45	785.36	3155.17	16542.71	2711.54	6248.89	5636.1	2344.23	6937.19	1218.02	3941.7	1054.08	6425.98
MW0056887	T3_positive	1-Palmitoyl-2-oleoyl-sn-glycero-3-phosphocholine	GP	PC	C42H82NO8P	782.569	759.5778	8.7589	[M+Na]+	2.41512833321484	2	0.9299	rp	26853-31-6	5497103	HMDB0007972	-	C00157	6614373.9	1662134.84	101446.22	97141.09	2290.36	244284.98	2703379.49	2808249.09	2786841.61	1576721.97	1524473.14	2060000.88	1236344.16	1199010.8	1117770.66	993234.55	1158536.42	1075607.33	671765.71	961936.39	1837593.28	1445830.76	641488.34	1254663.06	985546.42	1327138.16
MW0124667	T3_positive	Levofloxacin	Heterocyclic compounds	Heterocyclic compounds	C18H20FN3O4	362.1509	361.1438	2.7659	[M+H]+	0.450000000000728	2	0.9227	rp	100986-85-4	149096	HMDB0001929	-	C07660	N/A	292715.48	630.82	N/A	917652.97	3378.11	973.33	446301.17	1064.9	5805.21	N/A	N/A	N/A	968637.14	4915.13	1043.99	378955.28	1321.02	N/A	N/A	50019.66	52930.66	49151.52	56132.74	46939.91	49023.36
MW0109794	T3_positive	4-Thia-1-azabicyclo[3.2.0]heptane-2-carboxylic acid, 3-methyl-7-oxo-3-(1H-1,2,3-triazol-1-ylmethyl)-, 4,4-dioxide, (2S,3S,5R)-	Heterocyclic compounds	Heterocyclic compounds	C10H12N4O5S	301.06	300.0528	2.1584	[M+H]+	0.349999999968986	2	0.9169	rp	81546-15-8	4836	HMDB0015544	-	-	1438.64	1261.33	N/A	946.8	974.58	1153.51	43889.7	901.37	925.29	947.71	797.79	865.76	1773.93	974.84	1369.07	1090.89	N/A	N/A	1101.41	1293.52	141864.18	141019.62	142802.93	153190.67	136083.57	157675.17
MEDP1060	T3_positive	Hydroxyquinoline	Heterocyclic compounds	Heterocyclic compounds	C9H7NO	146.0594	145.0528	2.2624	[M+H]+	1.6499999999553	2	0.9139	rp	148-24-3	1923	-	44006	C19434	103561.38	95194.74	70534.28	71101.62	104394.89	137924.56	116205.7	155348.47	131968.33	129367.68	145347.49	135314.84	141355.89	107438.07	186060.15	202999.78	171129.67	125802.12	152105.23	109662.23	133501.33	122869.73	134483.45	140878.15	134144.23	137194.83
MEDP1685	T3_positive	Phytosphingosine	SP	SPH	C18H39NO3	318.2994	317.293	5.9005	[M+H]+	2.22499999992465	2	0.9129	rp	554-62-1	122121	HMDB0004610	7066	C12144	15844.38	15493.89	15156.53	12830.28	14990.34	9793.01	31516.8	12771.33	10172.05	10989.57	18507.74	7692.35	36785.33	13182.6	13336.68	15257.74	11067.91	11709.58	12803.12	11625.8	16676.68	17611.64	17326.61	19095.68	16128.67	16043.14
MEDP1180	T3_positive	LPC(14:0/0:0)	GP	LPC	C22H46NO7P	468.3079	467.3012	6.4187	[M+H]+	1.25985330735371	2	0.9113	rp	20559-16-4	460604	HMDB0010379	-	C00157	750220.95	1259072.38	1057217.18	239915.49	1400763.28	445933.03	280684.17	753351.72	294544.14	171024.13	1810739.02	1007375.47	1455236.37	1115512.16	1457672.02	1391737.68	1583342.51	1624380.83	2054137.15	989783.22	913519.19	990586.24	958960.4	992428.12	995506.16	853727.57
MW0013009	T3_positive	2-azaniumylethyl (2R)-2-[(9Z)-octadec-9-enoyloxy]-3-(stearoyloxy)propyl phosphate	GP	PE	C41H80NO8P	768.5668	745.5622	8.7936	[M+Na]+	19.9596263860294	2	0.9097	rp	383907-18-4	46891779	HMDB0008993	-	C00350	1225.27	N/A	N/A	N/A	N/A	N/A	33486.21	14205.77	12769.09	N/A	N/A	2631.17	94018.79	190541.3	174671.51	134736.5	121492.9	165428.57	N/A	37234.03	N/A	124983.8	N/A	57336.27	127224.08	62883.66
MW0106559	T3_positive	D-Pyroglutamic acid	Amino acid and Its metabolites	Amino acids	C5H7NO3	130.0489	129.0426	0.785	[M+H]+	2.47499999993295	2	0.9084	rp	4042-36-8	439685	HMDB0000805	63632	C02237	99351.35	96393.87	106069.3	71690.12	95680.92	127012.06	81031.38	75352.32	101723.35	80728.38	104244.95	90475.99	113050.3	82314.99	101353.56	91988.89	100166.39	122360.27	119855.51	116203.66	106991.09	99918.64	101258.03	106499.39	100789.25	100589.29
MW0120946	T3_positive	5,6,7,8-Tetrahydroquinolin-2(1H)-one	Aldehyde,Ketones,Esters	Ketones	C9H11NO	132.0797	149.0841	2.2624	[M+H-H2O]+	2.64999999998849	2	0.9075	rp	54802-19-6	264106	-	44972	-	22339.96	21315.43	15168.99	15627.03	22852.35	29710.66	25034.1	33485.84	29246.66	28673.56	30118.83	29507.94	31814.05	23890.62	40165.3	42033.64	37545.65	27548.66	34379.1	23991.23	29249.49	26195.28	29882.04	30432.94	28317.99	28642.07
MW0106932	T3_positive	Glu-Val	Amino acid and Its metabolites	Small Peptide	C10H18N2O5	247.1277	246.1216	1.7587	[M+H]+	2.92499999993368	2	0.9065	rp	1453453	6992567	HMDB0028832	23993	-	4573.75	10710.21	1239.76	2057.6	3037.35	4207.53	5703.37	4571.68	3446.17	3562.75	4210.16	16188.7	4402.34	3341.3	4406.46	5140.85	4345.47	3434.47	5554.74	6796.82	14643.47	4869.93	4559.66	4959.42	4773.25	4747.75
MW0056728	T3_positive	1-Octadecyl-2-acetyl-sn-glycero-3-phosphocholine	GP	PC	C28H58NO7P	552.4005	551.3951	6.8311	[M+H]+	3.42141894064408	2	0.9057	rp	74389-69-8	2733535	-	43410	C00157	N/A	3012.52	2561.71	1787.61	661.19	N/A	572.55	N/A	1178.55	712.63	N/A	1703.91	1451.08	3507.94	1958.93	547.08	17127.85	4207.87	5280.31	4947.2	6693.55	1903.52	1038.96	4401.71	518.43	8224.55
MW0109041	T3_positive	Pantothenic acid	CoEnzyme and vitamins	CoEnzyme and vitamins	C9H17NO5	220.117	219.1107	2.0713	[M+H]+	2.42499999998813	2	0.9054	rp	79-83-4	6613	HMDB0000210	-	C00864	11941.06	4245.81	2771.46	2185.7	10876.16	5549.6	13468.91	2914.56	6533.58	9083.26	10587.11	6010.91	4869.15	4449.98	4816.43	8762.38	5929.24	12614.85	12086.74	6834.88	8960.66	8362.03	8808.3	9056.98	8869.57	8672.3
MW0014696	T3_positive	5-alpha-Dihydrotestosterone glucuronide	Aldehyde,Ketones,Esters	Ketones	C25H38O8	484.2895	466.2567	5.4657	[M+NH4]+	2.20941737524849	2	0.9008	rp	42037-24-1	44263365	HMDB0006203	-	-	8462.23	10236.97	19801.3	3069.82	4670.39	7515.5	5957.31	11305.62	13958.11	3164.79	21982.0	13346.84	5720.67	1228.07	6731.51	8088.75	12001.79	11413.88	10007.57	11786.89	11078.82	14253.56	11904.59	13302.5	11650.4	11557.57
MEDP1310	T3_positive	4-Hydroxy-l-tryptophan	Amino acid and Its metabolites	Amino acid derivatives	C11H12N2O3	221.0905	220.0848	2.2624	[M+H]+	3.97499999998274	2	0.8994	rp	25242-90-4	85479	-	-	C21777	7614.08	6843.82	5205.73	5870.39	6804.24	10081.84	7597.68	9422.18	9886.02	7196.71	9486.73	8606.93	8727.92	7665.33	10364.45	11316.9	11083.95	9505.52	9790.78	6888.84	8126.88	6708.52	4776.54	8212.28	9016.06	8332.12
MEDTP01667	T3_positive	Carnitine C9:1-OH	FA	CAR	C17H27NO4	310.2007	309.194	4.3128	[M+H]+	1.52499999998668	2	0.8938	rp	42200-33-10	-	HMDB0015334	-	D00432	14246.48	7280.11	72091.45	8130.54	18006.22	11438.68	21322.65	73873.33	16535.8	13232.81	66994.91	94085.06	125028.29	14171.13	23825.01	35362.32	81957.95	9316.12	32259.37	19705.63	75354.43	48987.25	83943.68	52050.89	45686.56	79014.09
MW0001720	T3_positive	2-(((2-Ethylhexyl)oxy)carbonyl)benzoic acid	Benzene and substituted derivatives	Benzene and substituted derivatives	C16H22O4	279.1585	278.1518	1.2404	[M+H]+	1.52499999998668	2	0.8934	rp	4376-20-9	20393	HMDB0013248	-	C03343	42776.14	52746.43	46567.65	49859.61	51315.98	39670.79	55845.33	57202.03	58592.18	31162.3	53514.21	69019.36	48148.88	54796.62	47753.82	64970.52	7403.83	65479.4	34214.86	56845.76	40780.32	61772.09	31294.52	54017.33	59563.53	58809.14
MW0055459	T3_positive	Oleamide	FA	FFA	C18H35NO	282.2787	281.2719	8.0168	[M+H]+	1.1499999999387	2	0.8918	rp	301-02-0	5283387	HMDB0002117	-	C19670	637094.83	636715.18	404960.46	308913.53	467424.43	567950.56	47788.3	34042.53	10881.63	19391.94	13793.65	13153.89	17304.85	10531.49	7867.91	25263.31	19685.91	20515.55	20340.92	10622.54	31891.58	22526.65	27171.56	21490.39	23779.63	29642.75
MW0012806	T3_positive	1-Heptadecanoyl-sn-glycero-3-phosphocholine	GP	LPC	C25H52NO7P	510.3546	509.3481	7.1393	[M+H]+	1.64591171984453	2	0.8895	rp	50930-23-9	24779463	HMDB0012108	-	C00157	137299.78	380127.07	607565.31	147068.29	149456.35	455669.25	72743.66	29557.1	36283.01	35536.18	225558.74	92412.96	120446.38	193027.07	74743.88	80255.57	84313.3	114114.99	84416.66	82294.11	53168.02	91787.75	64070.78	85443.68	57263.78	59587.03
MW0054909	T3_positive	Methyl hexadecanoic acid	FA	Others	C17H34O2	271.2623	270.2559	6.5562	[M+H]+	2.19999999998777	2	0.8854	rp	112-39-0	8181	HMDB0061859	-	C16995	842.42	41562.44	53532.36	51321.16	19539.12	7342.93	138769.88	73294.8	53824.79	110479.16	65120.72	72352.79	63017.53	50827.86	76183.06	12233.07	18753.57	85826.98	52288.06	39221.44	139349.48	57756.51	64570.23	126046.29	124334.17	127512.02
MEDP0618	T3_positive	Carnitine-2-methyl-C4	FA	CAR	C12H23NO4	246.1694	245.1627	2.5226	[M+H]+	1.52499999998668	2	0.882	rp	31023-25-3	6426901	HMDB0000378	5367	-	29351.57	27051.77	26779.66	27136.43	36789.69	20908.66	41931.51	45816.51	17145.41	28749.16	30069.38	46887.87	29532.84	26247.84	28046.19	33427.13	36840.71	25061.33	51917.31	35310.52	41399.93	40511.71	41035.04	41675.11	38919.27	40433.61
MW0124447	T3_positive	Isatin	Heterocyclic compounds	Indole and Its derivatives	C8H5NO2	148.0382	147.032	3.4957	[M+H]+	2.82499999997299	2	0.8778	rp	91-56-5	7054	HMDB0061933	-	C11129	N/A	N/A	1784.17	N/A	N/A	865.53	3559.72	6230.19	N/A	1767.07	3013.71	N/A	N/A	N/A	752.26	845.66	5221.47	2415.95	2187.0	2956.46	3606.87	2639.51	2255.9	2852.99	2797.67	3599.26
MEDP1243	T3_positive	4-Hydroxytryptamine	Tryptamines,Cholines,Pigments	Tryptamines	C10H12N2O	177.101	176.095	1.898	[M+H]+	3.14999999993404	2	0.8754	rp	570-14-9	11297	-	-	C21762	N/A	N/A	N/A	N/A	N/A	15122.96	N/A	N/A	N/A	N/A	19473.64	N/A	N/A	N/A	5921.58	N/A	N/A	N/A	N/A	81777.82	14942.52	13750.3	12974.82	14582.92	13436.39	13891.35
MW0105588	T3_positive	Allopurinol	Nucleotide and Its metabolites	Nucleotide and Its metabolites	C5H4N4O	137.0452	136.0385	0.82	[M+H]+	1.52499999998668	2	0.8746	rp	315-30-0 | 180749-08-0 | 180749-06-8 | 73334-58-4 | 180749-09-1 | 180749-07-9 | 184789-03-5 | 291279-53-3	135401907	HMDB0014581	-	-	44851.63	26535.15	11087.79	14467.03	49190.14	23842.4	30425.05	34527.01	45713.79	34273.22	15171.54	18478.91	36338.81	18287.1	2519.2	13515.37	N/A	4128.85	N/A	35751.44	58862.88	68423.68	58461.0	39927.89	56839.04	59385.21
MW0122861	T3_positive	Andrographolide	Others	Others	C20H30O5	333.2053	350.2093	4.9583	[M+H-H2O]+	1.7999999998608	2	0.8725	rp	5508-58-7	5318517	-	-	C20214	15344.52	5612.67	1944.13	5940.21	2575.17	986.99	10168.08	5663.76	2185.88	4238.29	8404.19	872.67	1309.01	6663.88	19143.21	3206.42	1173.48	7289.45	7614.82	15899.56	16393.5	16314.31	16423.92	17025.76	16563.25	15462.69
MW0054561	T3_positive	LPC(O-18:0/0:0)	GP	LPC-O	C26H56NO6P	510.3902	509.3845	6.6594	[M+H]+	3.19362478818944	2	0.8705	rp	74430-89-0	3985	HMDB0011149	43411	C00157	64707.17	808.71	46718.29	41983.38	14843.05	176162.15	109084.68	28466.22	36603.94	99415.39	48007.02	116830.77	129126.15	162270.2	142209.35	91362.85	209789.59	201928.17	168441.62	234952.4	134736.36	192835.65	50826.32	214418.74	74480.73	198078.3
MW0124409	T3_positive	Indole-3-acetamide	Heterocyclic compounds	Indole and Its derivatives	C10H10N2O	175.0877	174.0793	2.2451	[M+H]+	2.72500000008336	2	0.8703	rp	879-37-8	397	HMDB0029739	-	C02693	2654.03	2397.78	1996.92	2581.12	2396.82	2737.25	2660.55	2912.75	2462.76	5267.54	3354.52	2930.45	2860.1	2116.68	3565.51	1851.05	2501.18	2216.7	2940.5	2570.97	5472.2	4043.13	3232.67	4480.77	4019.95	8947.07
MW0004669	T3_positive	Aminosalicylic Acid	Benzene and substituted derivatives	Benzene and substituted derivatives	C7H7NO3	136.0381	153.0426	1.5686	[M+H-H2O]+	2.9750000000206	2	0.8617	rp	65-49-6	4649	HMDB0014378	-	C02518	3603.64	1613.56	2101.87	N/A	3752.23	N/A	2073.34	4754.9	614.47	1085.33	1544.23	2307.58	1328.03	696.08	2453.26	5147.93	2598.22	3554.2	1657.74	3071.26	1690.33	2470.52	1022.22	2344.63	2511.22	2339.6
MW0105885	T3_positive	Aspartylalanine	Amino acid and Its metabolites	Small Peptide	C7H12N2O5	187.0698	204.0746	1.1174	[M+H-H2O]+	3.8000000000693	2	0.8603	rp	13433-02-8	5491963	HMDB0028746	-	-	6024.91	7220.22	3369.97	3686.67	4512.22	6484.59	4263.63	3816.71	6522.5	5099.18	7797.21	6664.68	8929.78	5704.64	7343.37	6012.91	7564.48	6528.02	12590.11	6247.1	6167.87	5959.37	6208.48	8417.62	9274.71	6476.62
MW0169884	T3_positive	Sulfameter	Benzene and substituted derivatives	Benzene and substituted derivatives	C11H12N4O3S	298.096	280.063	2.5746	[M+NH4]+	2.27500000008263	2	0.8601	rp	651-06-9	5326	-	43486	-	4358.67	4182.34	7858.17	3456.84	6236.15	3165.27	7085.73	6096.18	5890.44	5590.05	1711.76	N/A	1479.26	2168.67	N/A	4355.14	N/A	N/A	N/A	N/A	6509.1	6020.89	7198.82	8119.62	7332.19	6604.14
MEDP0428	T3_positive	Cholesterol	Hormones and hormone related compounds	Hormones and hormone related compounds	C27H46O	369.3509	386.3549	7.728	[M+H-H2O]+	1.67499999989218	2	0.8597	rp	57-88-5	5997	HMDB0000067	-	C00187	N/A	N/A	N/A	N/A	554.46	80533.32	53782.51	40358.98	52738.22	35427.97	46938.19	52356.87	48913.4	62518.48	59798.24	56237.66	37407.91	25004.34	23262.86	28727.33	47168.41	54502.89	58694.49	44731.84	40392.85	50081.67
MEDP1665	T3_positive	Carnitine C3:0	FA	CAR	C10H19NO4	218.1379	217.1314	1.3595	[M+H]+	2.02499999993222	2	0.8549	rp	17298-37-2	107738	HMDB0062514	-	C03017	38720.05	29416.95	11406.11	12904.28	34115.33	13828.83	37713.34	37253.88	31453.25	31526.85	34838.03	29665.94	27147.49	14083.41	18252.72	23430.66	31189.95	17885.76	32281.96	38158.23	31202.13	27080.14	31120.31	32956.64	29502.33	31229.6
MEDP1225	T3_positive	Urobilinogen	Tryptamines,Cholines,Pigments	Pigments	C33H44N4O6	593.3317	592.3261	6.212	[M+H]+	2.84831433480132	2	0.8537	rp	14684-37-8	26818	HMDB0001898	-	C05790	62295.9	55416.66	3346.04	141592.3	N/A	113966.91	621809.07	119294.06	N/A	16664.73	18042.97	33789.45	55149.59	N/A	53556.1	8841.87	50644.45	22489.71	155950.85	83782.42	150615.47	157046.84	149772.44	199584.98	153160.47	144899.27
MW0169791	T3_positive	Roxithromycin	Alcohol and amines	Alcohols	C41H76N2O15	837.5321	836.5246	4.8467	[M+H]+	0.274616415477706	2	0.8459	rp	80214-83-1	6915744	HMDB0014916	-	C13173	N/A	N/A	N/A	N/A	N/A	N/A	N/A	1357.52	N/A	N/A	N/A	5512.94	N/A	N/A	N/A	N/A	N/A	N/A	N/A	N/A	5348.78	3883.31	4384.13	3820.16	3613.05	5315.69
MW0126815	T3_positive	Tinidazole	Heterocyclic compounds	Heterocyclic compounds	C8H13N3O4S	248.0695	247.0627	3.37	[M+H]+	1.19999999995457	2	0.8439	rp	19387-91-8	5479	HMDB0015047	-	-	N/A	N/A	N/A	N/A	N/A	N/A	N/A	N/A	N/A	N/A	618.4	N/A	N/A	N/A	N/A	N/A	1860.36	749.87	938.63	N/A	34976.04	36937.59	35223.99	41528.94	34529.81	33183.08
MW0006906	T3_positive	Dipropyl phthalate	Aldehyde,Ketones,Esters	Esters	C14H18O4	251.1271	250.1205	5.5181	[M+H]+	1.77499999992392	2	0.8409	rp	131-16-8	8559	-	-	-	1313.04	5017.84	5886.09	1127.21	1254.01	1845.86	2376.45	2611.1	1768.51	635.97	12730.75	5822.87	14381.8	4560.18	9087.47	9483.73	7346.06	8901.89	12040.3	10718.53	3974.48	5905.08	6205.19	5643.78	7047.89	7725.55
MW0102809	T3_positive	Tiamulin	Terpenoids	Ditepenoids	C28H47NO4S	494.3242	493.3226	6.5734	[M+H]+	11.4903027912938	2	0.8383	rp	55297-95-5	656958	-	-	-	2024338.16	4295546.96	3131259.84	942690.1	6506748.8	2312572.49	1059317.25	1525643.86	1332437.24	631315.17	3993816.73	2628975.44	3645438.45	2097811.22	4550439.41	3790528.31	3820447.61	4106719.06	3550354.96	2074872.63	2394213.74	2745263.97	2350500.13	2668391.45	2625910.12	2376311.65
MW0106032	T3_positive	L-3-Cyanoalanine	Amino acid and Its metabolites	Amino acid derivatives	C4H6N2O2	115.0495	114.0429	1.6204	[M+H]+	1.82500000001085	2	0.8289	rp	6232-19-5	439742	HMDB0060245	-	C02512	N/A	N/A	N/A	639.01	3498.16	N/A	1048.07	N/A	N/A	N/A	N/A	N/A	N/A	N/A	N/A	N/A	N/A	N/A	N/A	N/A	N/A	N/A	N/A	N/A	N/A	802.82
MEDP1448	T3_positive	MG(18:0/0:0/0:0)	GL	MG	C21H42O4	359.315	358.3083	8.811	[M+H]+	1.52499999998668	2	0.8271	rp	22610-61-3	15560610	HMDB0011131	-	C01885	5571.18	59851.86	8421.53	71722.22	8327.72	16501.47	5649.05	3650.25	6203.12	4254.34	4450.49	3989.91	3633.14	5222.04	39925.37	3365.3	3384.94	6167.05	18057.96	5675.63	N/A	2075.59	25177.91	28960.81	30561.01	3243.88
MW0125188	T3_positive	Mirtazapine	Benzene and substituted derivatives	Benzene and substituted derivatives	C17H19N3	266.1721	265.1579	5.1873	[M+H]+	17.2500000000753	2	0.8222	rp	85650-52-8 | 61337-67-5 | 207516-99-2	4205	HMDB0014514	43259	C07570	23670.87	27187.67	26513.41	33135.57	31171.46	30731.81	35842.11	32870.43	32367.92	36201.17	37201.14	14724.56	32174.43	33378.99	31636.02	31652.6	35040.71	35962.23	35318.55	38007.3	20091.94	15588.41	16536.79	21391.13	20927.49	19456.87
MEDP1233	T3_positive	D-Urobilinogen	Tryptamines,Cholines,Pigments	Pigments	C33H42N4O6	591.316	590.3104	6.212	[M+H]+	2.94258041358107	2	0.8158	rp	17208-65-0	440784	HMDB0004158	7021	C05791	16584.57	80946.07	N/A	60808.57	N/A	22467.21	133431.16	18669.8	N/A	5776.66	91919.29	13307.03	149774.9	N/A	74299.07	2896.26	13499.44	1534.89	94862.95	65626.88	38807.55	57457.03	42698.29	56574.14	48447.12	45263.0
MEDP1072	T3_positive	7-Methylguanosine	Nucleotide and Its metabolites	Nucleotide and Its metabolites	C11H15N5O5	298.1136	297.1073	1.846	[M+H]+	2.54999999995675	2	0.8088	rp	20244-86-4	135445750	HMDB0001107	-	-	1343.53	1085.64	1082.73	576.65	2127.06	N/A	2109.16	1971.05	1244.8	5741.6	1213.75	1411.46	1119.88	980.4	624.76	602.16	N/A	563.89	567.24	1274.05	2281.38	1728.29	1695.62	1166.89	1386.36	2212.91
MW0011897	T3_positive	PC(8:0/8:0)	GP	PC	C24H48NO8P	510.3179	509.3118	6.2981	[M+H]+	2.25349220256532	2	0.8088	rp	19191-91-4	24779244	-	45203	C00157	4950.12	9623.06	6506.8	1434.66	5133.7	27869.2	19949.89	4381.52	2943.16	4385.12	16488.87	14627.32	10516.41	48037.67	12946.14	16849.72	9328.2	40620.84	8241.06	19446.65	10126.94	16647.08	11498.43	9889.02	8138.61	13493.71
MW0063695	T3_positive	Daminozide	FA	Others	C6H12N2O3	143.0807	160.0848	4.6444	[M+H-H2O]+	1.9749999999874	2	0.8066	rp	1596-84-5	15331	-	-	-	N/A	N/A	N/A	N/A	N/A	N/A	37497.21	N/A	N/A	N/A	N/A	N/A	N/A	N/A	N/A	N/A	N/A	N/A	N/A	N/A	100260.33	106635.19	115267.15	122931.98	109251.09	100025.24
MW0061094	T3_positive	1-Palmitoyl-2-oleoyl-sn-glycero-3-phosphoglycerol	GP	PG	C40H77O10P	812.5419	748.5254	8.7763	[M+CH3CN+Na]+	0.812266464209205	3	0.9942	rp	87246-80-8	52941750	HMDB0010574	-	C00344	6264.82	11533.5	6326.92	5880.73	N/A	4543.04	8531.92	19089.47	26237.19	20754.49	11478.32	7525.44	10984.47	10316.65	4723.0	11311.93	12215.71	9667.42	9633.86	6942.21	10709.21	13502.63	6094.16	14310.2	7818.59	13515.45
MW0055261	T3_positive	C22 Sphingomyelin	SP	SM	C45H91N2O6P	828.6962	786.6615	8.7763	[M+CH3CN+H]+	1.1101788825815	3	0.9865	rp	94359-12-3	44260125	HMDB0012103	-	-	N/A	N/A	N/A	N/A	N/A	N/A	N/A	N/A	N/A	N/A	N/A	N/A	N/A	N/A	N/A	N/A	509.32	N/A	N/A	N/A	4987.09	N/A	590.61	6664.02	9161.7	10872.78
MW0056883	T3_positive	Colfosceril palmitate	Aldehyde,Ketones,Esters	Esters	C40H80NO8P	756.553	733.5622	8.7589	[M+Na]+	2.03555221490276	3	0.9545	rp	63-89-8	452110	HMDB0000564	5548	-	9298.82	9641.22	4903.81	N/A	N/A	145108.98	205276.26	104934.69	95596.03	134787.51	63245.59	103300.48	94090.63	110661.19	104336.64	101472.66	155841.1	91089.55	108772.83	152404.07	101228.89	149698.3	68819.89	73158.48	133406.96	128792.12
MEDP1348	T3_positive	LPC(16:1/0:0)	GP	LPC	C24H48NO7P	987.6396	493.3168	6.5734	[2M+H]+	1.39726887399926	3	0.9383	rp	76790-27-7	24779461	HMDB0010383	-	C00157	48371.07	199378.77	139142.21	10955.99	473894.04	56053.56	13631.01	24693.42	17817.17	1908.5	135882.88	61445.24	117188.34	36883.75	221129.73	124461.48	130431.82	137470.0	109843.39	27872.3	59413.57	64484.91	50892.21	70015.36	58911.71	56951.24
MW0105599	T3_positive	alpha-Ketoglutaramate	Organic acid and Its derivatives	Organic acid and Its derivatives	C5H7NO4	190.0096	145.0375	0.8896	[M-H+2Na]+	1.97500000005846	3	0.9257	rp	18465-19-5	48	HMDB0001552	6318	C00940	7758.71	5863.56	5238.85	3153.1	6789.1	6598.32	3747.14	4936.98	4589.04	3767.33	4973.39	4969.05	6108.59	4019.63	5712.28	5849.48	6803.94	6059.1	7411.05	6728.22	5803.71	6166.41	5638.96	5584.7	5233.1	5593.74
MW0108779	T3_positive	N-Formyl-L-glutamic acid	Organic acid and Its derivatives	Organic acid and Its derivatives	C6H9NO5	220.0207	175.0481	0.8724	[M-H+2Na]+	3.32500000006064	3	0.9254	rp	1681-96-5	439376	HMDB0003470	6939	C01045	10138.09	9665.12	8726.11	2440.88	9324.18	9543.96	5209.07	5188.1	5251.76	5446.14	8679.07	6102.96	9754.64	5597.95	8680.06	9509.38	9310.46	8398.25	12238.14	9760.09	8714.74	10078.44	7628.85	7875.14	7273.71	7609.64
MW0016998	T3_positive	N-docosanoylsphingosine	SP	Cer	C40H79NO3	698.5273	621.606	8.7589	[M-H+2K]+	3.14949312489442	3	0.9215	rp	27888-44-4	5283567	HMDB0004952	7205	C00195	N/A	N/A	N/A	N/A	36147.34	42991.96	4567.72	4790.9	5598.98	2626.31	4435.46	3610.67	3702.91	3847.74	2724.33	3144.53	1396.04	1403.97	1618.75	1095.72	N/A	713.9	691.13	1468.67	721.99	1360.15
MW0161369	T3_positive	Sorbitan	Alcohol and amines	Alcohols	C6H12O5	233.0625	164.0685	1.4118	[M+Na+HCOOH]+	1.6499999999553	3	0.9206	rp	27299-12-3 | 100402-56-0 | 12441-09-7 | 28218-56-6	10953859	-	-	-	2195.58	1135.57	3083.87	6384.24	1726.93	8624.07	3547.53	1483.48	1724.79	14833.94	1273.79	1160.15	887.86	N/A	1071.63	772.98	1626.15	1740.7	2046.4	847.59	3863.27	3267.71	2020.41	2197.17	3215.8	3179.51
MW0063661	T3_positive	N-(octadecanoyl)-sphing-4-enine-1-phosphocholine	SP	SM	C41H83N2O6P	775.5626	730.5989	8.7589	[M-H+2Na]+	0.876774297977978	3	0.9204	rp	58909-84-5	6453725	HMDB0001348	-	-	17308.78	22115.38	12457.0	12433.65	8785.7	14679.48	13484.58	34869.0	46268.18	42285.59	28843.1	38875.83	16698.35	16789.26	13589.17	3174.89	10653.82	6103.92	9061.48	14461.16	15656.2	31987.47	559.67	3968.99	22268.95	5517.49
MEDL00575	T3_positive	L-Isoleucine	Amino acid and Its metabolites	Amino acids	C6H13NO2	263.196	131.0946	1.2728	[2M+H]+	1.39999999987594	3	0.9134	rp	73-32-5	6306	HMDB0000172	5193	C00407	5085.08	3989.83	2293.67	2862.09	2573.54	7711.4	4762.5	5175.78	3252.82	7200.25	4321.45	4743.67	2932.38	1303.12	4504.28	5732.68	3714.12	2803.29	5879.9	7075.88	4780.61	3782.59	4164.43	4319.05	4568.83	5221.56
MW0056748	T3_positive	N-Palmitoylsphingomyelin	SP	SM	C39H79N2O6P	703.574	702.5676	6.3498	[M+H]+	1.25075528570882	3	0.9122	rp	6254-89-3	9939941	HMDB0010169	-	-	8237555.24	5245775.87	645722.4	730292.21	76918.47	388160.07	13014944.69	51836819.63	44346839.5	3784176.57	40087174.09	8960133.82	6115050.19	24726236.87	21467167.49	13890399.36	2401234.33	2511304.65	13142108.58	8496694.33	7563556.65	6049370.16	1542520.09	10371694.36	1941196.33	13173154.18
MW0061153	T3_positive	Phosphatidylglycerol(18:1/16:0)	GP	PG	C40H77O10P	749.5354	748.5254	8.7763	[M+H]+	3.54887766475907	3	0.9087	rp	1574356-02-7	52927225	HMDB0010630	-	C00344	3451.48	785.82	N/A	2469.98	N/A	N/A	9156.93	17371.69	13064.39	17892.49	11252.31	12359.43	10787.46	2499.03	2755.58	8917.26	19786.77	17225.0	17600.38	18403.32	15432.37	7349.1	18896.77	17749.22	13105.16	11607.36
MW0193980	T3_positive	Sorbitol-6-phosphate	Carbohydrates and Its metabolites	Phosphate sugars	C6H15O9P	347.0138	262.0454	1.1861	[M+K+HCOOH]+	0.500000000016598	3	0.9006	rp	20479-58-7	152306	HMDB0005831	-	C01096	46941.47	50485.65	49619.24	47911.31	44108.28	47025.52	41018.16	44484.11	44231.53	41808.96	71505.85	58478.22	112600.57	89748.97	63437.64	62643.07	50288.5	57771.14	110424.71	50808.49	42293.87	57151.92	50215.2	42008.85	46406.9	44266.95
MW0063622	T3_positive	Sphingosine 1-phosphate	SP	SM	C18H38NO5P	362.2446	379.2488	6.3842	[M+H-H2O]+	2.1499999999719	3	0.8956	rp	26993-30-6	5283560	HMDB0000277	-	C06124	53195.56	35841.25	42887.93	521.16	56894.24	49132.62	16077.39	20066.4	11361.36	15968.46	40631.89	21065.79	6477.44	20077.7	45379.69	34033.82	26740.29	33282.33	22784.17	25514.81	24071.97	29039.82	30282.05	27579.79	22360.37	13644.19
MW0012928	T3_positive	PC(O-16:0/20:5(5Z,8Z,11Z,14Z,17Z))	GP	PC	C44H80NO7P	766.5685	765.5672	8.7589	[M+H]+	7.87920767624829	3	0.8955	rp	132196-28-2	10485310	HMDB0039528	-	C00157	70961.56	70894.46	34497.52	24767.23	9810.73	N/A	1632.14	91063.09	119115.39	101405.85	5635.83	86730.71	62867.18	66932.86	90622.14	103653.58	86305.51	82562.79	88057.5	69307.96	69846.91	67848.07	80545.02	38343.63	3177.89	58076.04
MW0107086	T3_positive	N-(N-Glycyl-3-phenyl-L-alanyl)-3-phenyl-L-alanine	Amino acid and Its metabolites	Small Peptide	C20H23N3O4	352.165	369.1689	3.3915	[M+H-H2O]+	1.39999999987594	3	0.8929	rp	13116-21-7	83153	HMDB0029006	15750	-	5495.44	8859.25	11305.14	5669.49	9060.84	12637.53	8075.67	7537.54	10117.8	3976.55	23311.41	11110.19	16649.77	2649.72	9572.87	13690.57	6974.1	11759.49	13004.5	7785.71	10877.51	10556.58	10694.22	11455.12	9543.89	9137.01
MW0063564	T3_positive	C24:1 Sphingomyelin	SP	SM	C47H93N2O6P	813.6819	812.6771	6.3498	[M+H]+	3.10931352094181	3	0.8905	rp	94359-13-4	44260126	HMDB0012107	-	C00550	N/A	N/A	N/A	N/A	N/A	N/A	647.75	N/A	N/A	828.09	N/A	N/A	N/A	N/A	N/A	N/A	N/A	N/A	N/A	N/A	9174594.02	N/A	913881.07	3525813.71	2626060.15	9802326.24
MW0114712	T3_positive	L-Arabitol	Carbohydrates and Its metabolites	Sugars	C5H12O5	199.0804	152.0685	0.5739	[M+HCOO+2H]+	2.04999999994016	3	0.8898	rp	7643-75-6	439255	HMDB0001851	141	C00532	739.18	1139.24	554.7	1302.35	1957.54	1260.22	988.47	1667.82	1002.19	1328.41	1921.52	2478.82	1553.09	1515.91	2009.88	2104.63	885.93	1864.27	3238.56	1225.83	1639.56	1029.05	1524.42	1399.9	939.21	1023.66
MW0114938	T3_positive	N-Acetyl-5-methoxykynuramine	Alcohol and amines	Amines	C12H16N2O3	313.0339	236.1161	3.0786	[M-H+2K]+	3.22499999995784	3	0.8896	rp	52450-39-2	390658	HMDB0062497	-	-	83099.03	59654.27	56506.43	28466.94	66868.7	62720.3	59136.47	66726.9	70686.09	64609.73	69882.08	76038.33	73934.87	74124.75	67668.62	68361.32	71447.11	70841.32	79085.33	69281.79	77350.67	66565.51	83421.04	77808.92	79677.49	81450.29
MW0058289	T3_positive	PE(18:2(9Z,12Z)/18:2(9Z,12Z))	GP	PE	C41H74NO8P	740.5219	739.5152	8.7589	[M+H]+	0.823742684137331	3	0.8844	rp	20707-71-5	9546812	HMDB0009093	-	C00350	25597.53	8642.84	1779.53	574.66	2973.37	11246.53	32145.0	45674.48	47548.3	43473.03	38998.94	38519.47	42201.21	32989.42	40475.97	34188.41	31086.6	38141.24	42029.08	31073.81	39274.96	35227.96	30286.93	39268.01	56539.97	38052.36
MW0052452	T3_positive	Docosanamide	FA	Others	C22H45NO	340.3546	339.3501	8.7589	[M+H]+	7.04999999996403	3	0.8828	rp	3061-75-4	76468	HMDB0000583	5565	-	5676.8	20816.78	28258.72	562892.84	273960.09	328192.19	9501.05	5871.63	6239.36	12762.96	13090.11	5758.12	1930.4	2642.86	74273.44	51925.77	67204.43	2605.03	6212.73	8982.05	818.49	4715.42	21645.96	52122.49	27789.12	2101.67
MW0055309	T3_positive	N-Palmitoyldihydrosphingomyelin	SP	SM	C39H81N2O6P	789.5495	704.5832	8.7763	[M+K+HCOOH]+	2.98903735082492	3	0.882	rp	60322-02-3	9939965	HMDB0010168	-	-	16914.32	16141.31	10096.57	8627.24	4419.99	2549.48	4694.33	15352.37	40463.07	35426.44	19236.16	25551.64	15482.99	7005.55	18631.99	12155.59	10323.54	11907.95	14140.37	8165.47	11920.26	10908.14	3736.99	10267.3	7717.95	11965.63
MW0013543	T3_positive	1-hexadecanoyl-2-(9Z,12Z-octadecadienoyl)-sn-glycero-3-phosphoethanolamine	GP	PE	C39H74NO8P	716.5226	715.5152	8.7636	[M+H]+	0.125606660982843	3	0.8816	rp	26662-95-3	9546747	HMDB0008928	-	C00350	19522.21	31404.57	18306.55	12590.05	5031.76	N/A	N/A	N/A	28410.48	45206.9	37338.63	35767.08	32607.64	32902.57	32020.06	17287.28	20828.71	22135.77	15159.19	30419.45	32777.2	34757.68	21443.1	35231.12	40408.03	23001.53
MW0052386	T3_positive	Dihydrouracil	Nucleotide and Its metabolites	Nucleotide and Its metabolites	C4H6N2O2	156.0758	114.0429	1.2205	[M+CH3CN+H]+	2.32500000002744	3	0.8799	rp	504-07-4	649	HMDB0000076	285	C00429	2759.58	2177.15	9357.2	1240.2	5345.68	2813.86	1148.25	1439.78	1364.54	2685.69	3766.06	1230.31	3536.49	1465.37	11564.38	5715.46	3984.15	4262.82	5973.23	3044.22	5196.61	2529.84	4099.66	3684.53	5594.52	2170.82
MW0008588	T3_positive	N,N-dimethylsphingosine	SP	SPH	C20H41NO2	310.3111	327.3137	6.7624	[M+H-H2O]+	1.67500000003429	3	0.8795	rp	122314-67-4	5282309	HMDB0013645	-	C13914	3119256.75	12282043.14	15462864.79	16505754.82	22258657.81	12737790.29	12119076.04	11899632.48	7512936.87	14352214.65	7882603.91	5909965.34	1671435.33	10740301.59	7182636.92	12489781.41	6502786.0	5534502.53	5471925.24	7770115.76	1039494.11	8622083.06	6513752.74	7730368.28	7487092.07	6614812.15
MW0053741	T3_positive	Glyceryl monostearate	GL	MG	C21H42O4	381.2968	358.3083	8.7636	[M+Na]+	2.02500000000327	3	0.8787	rp	123-94-4 | 31566-31-1 | 22610-63-5 | 83138-62-9 | 85666-92-8 | 342394-34-7	24699	-	-	C01885	2518.89	25851.34	3701.24	34928.77	3021.91	6540.77	636.07	532.25	1743.6	1243.79	543.22	773.4	534.54	N/A	13895.23	N/A	N/A	1424.38	4385.09	1357.27	N/A	N/A	8106.49	10092.29	10992.08	N/A
MW0130336	T3_positive	2,3',4,5'-Tetramethoxystilbene	Benzene and substituted derivatives	Benzene and substituted derivatives	C18H20O4	301.1404	300.1362	8.7763	[M+H]+	7.65000000001237	3	0.8787	rp	24144-92-1 | 20578-92-1	5354004	-	64732	-	91133.97	79079.6	96659.47	103379.2	114324.11	94426.34	78983.02	60114.89	74195.45	58950.48	69896.1	75982.04	57417.21	50117.45	51627.92	45248.33	51168.1	50698.81	41561.23	55093.96	50432.51	48644.05	69746.42	55611.81	49385.81	54199.0
MW0006786	T3_positive	Dichlorprop-P	Benzene and substituted derivatives	Benzene and substituted derivatives	C9H8Cl2O3	278.9535	233.985	8.7763	[M-H+2Na]+	7.12499999991678	3	0.8765	rp	15165-67-0	119435	-	-	C20685 | C72877	8962.79	9471.52	9227.21	10580.87	10081.58	8268.33	7562.91	7454.11	7278.29	8031.18	7239.8	6878.89	7507.96	7737.87	7577.23	6619.53	8416.46	8175.23	5739.69	9350.6	10312.34	7787.47	6836.8	9424.17	9682.65	10547.33
MW0006078	T3_positive	Benzyl alcohol	Benzene and substituted derivatives	Benzene and substituted derivatives	C7H8O	91.0531	108.0575	1.2031	[M+H-H2O]+	2.77499999999264	3	0.8753	rp	100-51-6	244	HMDB0003119	-	C03485	9960.34	12791.02	7079.18	6396.59	9730.7	8540.74	8584.0	15023.04	20595.77	12836.41	16196.96	8913.89	11205.25	13792.19	22617.85	10939.56	13603.66	7623.8	10046.13	26942.67	10358.28	9215.48	12566.82	13201.05	7754.99	10527.25
MW0154301	T3_positive	Narbomycin	Heterocyclic compounds	Heterocyclic compounds	C28H47NO7	594.3068	509.3353	8.7763	[M+K+HCOOH]+	4.91331135179086	3	0.8729	rp	6036-25-5	5282036	-	-	C11998	3712.37	5278.8	5231.94	2094.04	3021.55	5666.69	650.02	N/A	1717.88	806.78	4561.96	3788.84	4908.08	1823.83	1613.59	3776.31	4127.95	1655.02	3012.26	2104.25	1374.63	2855.43	1991.9	2063.73	2269.65	N/A
MW0057021	T3_positive	1-(9Z-octadecenoyl)-2-(9Z,12Z-octadecadienoyl)-sn-glycero-3-phosphocholine	GP	PC	C44H82NO8P	766.572	783.5778	6.5218	[M+H-H2O]+	3.27430662940948	3	0.872	rp	17041-44-0	24778939	HMDB0008105	-	C00157	5108.11	463645.1	1093052.44	282785.03	97245.21	43268.59	5705.17	18894.82	1492320.71	453317.17	445695.56	131995.53	217542.54	197025.24	262032.42	377682.69	539169.73	1407128.2	307733.67	609912.82	266074.67	208292.71	449627.12	171061.21	74587.62	242152.39
MW0123277	T3_positive	Ceftriaxone	Aldehyde,Ketones,Esters	Ketones	C18H18N8O7S3	555.0528	554.0461	2.8007	[M+H]+	1.00891200793808	3	0.8621	rp	73384-59-5	5479530	HMDB0015343	-	C06683	N/A	N/A	10606591.56	2229095.14	29510.75	9643.5	5787.45	1280.76	N/A	128674.51	590.96	N/A	1106.99	N/A	N/A	N/A	N/A	N/A	N/A	N/A	201695.03	184596.45	189043.08	205188.25	181479.54	192510.22
MW0052743	T3_positive	Ethyl tricosanoate	Aldehyde,Ketones,Esters	Esters	C25H50O2	405.3667	382.3811	6.4358	[M+Na]+	9.07811764646251	3	0.8602	rp	18281-07-7	29010	-	44960	-	1030110.1	998795.0	1028310.43	1018820.4	979551.17	1018930.32	998924.4	970056.12	900651.63	878748.26	818392.21	955741.51	864573.05	898547.44	920209.63	888701.45	869323.9	938672.88	912223.54	871819.09	918175.03	896900.9	961872.16	1006536.83	939313.75	870354.03
MW0062128	T3_positive	Polyporusterone A	Terpenoids	Terpenoids	C28H46O6	479.3314	478.3294	6.8996	[M+H]+	11.1403937031609	3	0.856	rp	141360-88-5	10814524	HMDB0038495	-	-	20497.39	21671.62	25496.59	16987.96	26717.27	22796.0	15835.27	12825.02	14326.8	9887.35	16690.1	13485.12	15360.6	13273.43	10849.18	13655.74	13122.24	12469.22	13725.98	11993.64	10655.46	14900.25	11436.7	13727.53	12537.97	10830.81
MW0108286	T3_positive	Methyl sulfate	Others	Others	CH4O4S	158.9954	111.983	9.0907	[M+HCOO+2H]+	0.950000000017326	3	0.8551	rp	75-93-4	6412	-	-	C02704	18518.3	28829.2	33057.27	24877.78	21678.08	22698.68	22046.93	21125.34	21697.13	24852.06	22244.39	13757.75	21781.45	25919.18	17981.62	28230.42	18440.53	18914.88	40539.29	22908.03	17802.21	32418.18	19457.35	27522.66	26839.21	17486.77
MEDP1122	T3_positive	MG(16:0/0:0/0:0)	GL	DG	C19H38O4	313.2733	330.277	8.0676	[M+H-H2O]+	1.02499999997008	3	0.8536	rp	32899-41-5	3084463	HMDB0011564	-	C00641	78323.84	75381.18	105668.45	99956.78	83133.97	78050.76	31620.58	27007.78	25879.33	22843.1	38937.51	22387.98	18353.34	26024.59	20657.0	31725.92	25742.71	30422.53	25102.81	34312.62	13685.59	14914.99	13093.27	12846.02	17354.75	17225.55
MW0110915	T3_positive	Arachidonoyl Thio-PC	Benzene and substituted derivatives	Benzene and substituted derivatives	C44H82NO6PS	784.583	783.56	5.0287	[M+H]+	19.9472996167083	3	0.8527	rp	146797-82-2	53394300	-	63010	-	N/A	5090.58	24460.47	35539.86	22055.0	26198.72	56053.43	N/A	68300.01	63993.08	216091.72	49857.71	73398.1	86742.71	74538.78	107485.62	132915.2	115939.59	165885.32	87789.12	93557.14	72282.38	98931.02	75542.25	125480.64	79996.04
MW0013003	T3_positive	1-Stearoyl-2-linoleoyl-sn-glycero-3-phosphoethanolamine	GP	PE	C41H78NO8P	744.56	743.5465	8.7763	[M+H]+	8.31370401549198	3	0.8525	rp	7266-53-7	9546749	HMDB0008994	-	C00350	7006.23	2790.56	518.32	N/A	534.15	N/A	79078.13	21796.88	43963.8	62378.98	68469.8	N/A	38955.5	19085.04	101304.36	102077.62	101276.36	118368.43	85862.08	104244.66	101931.55	2317.78	67708.67	34514.18	90761.3	131723.91
MEDN1476	T3_positive	Allantoic acid	Organic acid and Its derivatives	Organic acid and Its derivatives	C4H8N4O4	141.0394	176.0546	0.82	[M+H-2H2O]+	3.12499999999716	3	0.852	rp	99-16-1	203	HMDB0001209	343	C00499	7611.31	3780.66	5413.25	1610.38	2629.73	4723.98	2534.8	2617.25	7215.41	2558.76	7700.7	8669.29	6986.53	4167.58	7355.66	4268.42	6999.62	6009.9	9211.24	2829.16	6173.57	5963.3	6792.68	5386.71	6767.34	5276.88
MW0157206	T3_positive	1-Octadecanaminium, N,N,N-trimethyl-, chloride	Alcohol and amines	Amines	C21H46ClN	348.3368	347.3319	5.8138	[M+H]+	5.9500000000412	3	0.8512	rp	112-03-8	8155	-	-	C18371	8671.67	10071.83	8769.16	7363.87	9562.33	6794.5	8281.32	6588.84	6995.93	7094.79	8119.66	8560.61	6964.74	6647.44	8619.77	10679.42	7409.97	8466.38	8860.37	8382.35	11115.46	15136.77	15021.48	14588.38	14128.66	14271.02
MEDL02760	T3_positive	Glyceraldehyde	Aldehyde,Ketones,Esters	Aldehydes	C3H6O3	113.0196	90.0317	0.8721	[M+Na]+	3.47500000000167	3	0.8504	rp	56-82-6	751	HMDB0001051	-	C02154	2345.76	1567.94	1703.37	859.35	2105.09	1645.79	937.97	859.35	876.04	700.75	2165.02	1519.55	2379.63	1318.79	2132.31	1371.94	2601.38	2054.8	2423.58	2116.76	1478.42	1699.96	1128.52	2136.25	2145.67	1538.39
MW0111244	T3_positive	1-Palmitoyl-2-thiopalmitoyl phosphatidylcholine	Organic acid and Its derivatives	Phosphoric acids	C40H80NO7PS	750.5424	749.5393	8.7589	[M+H]+	5.60924524053696	3	0.8504	rp	113881-60-0	195048	-	64953	-	8350.3	32059.91	31818.94	45836.11	25455.88	17005.32	9869.31	13865.06	22817.87	60045.63	45009.56	49414.18	29962.52	26430.63	32910.99	31200.9	30468.47	35726.05	43219.41	52707.1	38192.62	25726.4	62289.55	36967.29	31423.51	47773.91
MW0055310	T3_positive	N-hexanoylsphingosine	SP	SPH	C24H47NO3	398.3612	397.3556	6.1599	[M+H]+	4.22499999999104	3	0.8485	rp	124753-97-5	5702613	-	63012	-	5812.39	6560.73	5829.59	4702.19	6614.89	4837.34	4844.19	5173.02	4152.1	4674.23	4779.01	4631.87	2896.44	4010.7	5455.56	6674.62	5112.97	5176.5	4492.68	3594.29	N/A	6831.67	7431.37	N/A	3473.59	N/A
MW0110759	T3_positive	L-threo-Sphingosine	Alcohol and amines	Alcohols	C18H37NO2	264.2678	299.2824	6.3842	[M+H-2H2O]+	1.82499999993979	3	0.8482	rp	25695-95-8	11130338	-	45278	-	80020.11	51808.3	62430.91	37150.35	76053.56	62955.98	35214.85	36920.54	38866.15	26215.71	65951.03	43795.71	54724.65	39989.43	59096.42	62937.76	53406.77	53322.73	45458.03	37602.38	54274.86	60658.62	51218.19	49629.66	45883.16	43449.68
MW0169545	T3_positive	N-[(3S)-Tetrahydro-2-oxo-3-furanyl]hexadecanamide	Amino acid and Its metabolites	Amino acid derivatives	C20H37NO3	340.2815	339.2773	5.256	[M+H]+	7.84999999993374	3	0.8465	rp	87206-01-7	11609787	-	45449	-	12761.76	11802.77	10734.96	12365.38	13236.79	12544.51	13175.57	13178.11	15112.39	13693.38	13649.51	8075.72	13385.65	16293.78	16962.89	18431.65	13371.01	16332.56	14986.34	14646.48	25349.62	21880.38	21726.32	24039.51	25889.7	25542.62
MW0106072	T3_positive	Butanoic acid, 4-((1,2-dioxohexadecyl)amino)-, ethyl ester	Organic acid and Its derivatives	Organic acid and Its derivatives	C22H41NO4	384.3079	383.3036	5.2733	[M+H]+	7.39999999993302	3	0.8461	rp	873079-69-7	15950454	-	64840	-	9305.61	9312.21	7929.15	8427.21	8765.28	7731.02	11660.46	10747.5	11244.59	10487.47	9632.64	5259.52	10310.09	13935.57	13272.96	15858.07	10910.86	13578.66	13155.94	12108.98	18913.56	15205.8	17492.74	17833.48	20171.47	20725.11
MW0123581	T3_positive	Dexanabinol	Heterocyclic compounds	Heterocyclic compounds	C25H38O3	387.2921	386.2821	5.3607	[M+H]+	6.75000000001091	3	0.8456	rp	112924-45-5	107778	-	44924	-	8892.46	1732.41	13597.4	4182.48	6931.58	4071.97	4472.4	5018.39	4123.76	5724.15	15209.57	8905.07	8020.86	3224.99	4957.03	7872.94	5315.08	3811.29	7649.73	6458.0	7782.66	7241.04	7105.58	8639.23	7453.44	6860.23
MW0161705	T3_positive	L-xylo-3-hexulose	Aldehyde,Ketones,Esters	Ketones	C6H12O6	163.0587	180.0634	0.7677	[M+H-H2O]+	3.4750000000372	3	0.8441	rp	389887-81-4	18392540	-	-	-	19424.88	7409.93	1445.42	25959.52	11898.21	8904.61	41633.22	10003.49	12011.98	26600.34	8772.62	7770.61	5626.46	11616.97	1778.23	4666.05	604.65	2356.76	4443.13	4565.12	7187.7	7857.5	8095.57	5703.56	7634.17	6633.96
MW0061088	T3_positive	Petromyzonol	Bile acids	Bile acids	C24H42O4	395.309	394.3083	6.0217	[M+H]+	16.5249999999162	3	0.8407	rp	28979-29-5	5284054	-	-	-	274655.72	287008.54	288752.83	285405.97	283441.66	285171.24	284201.46	284175.54	316836.92	277805.19	278934.03	279333.28	281375.23	295526.95	296578.62	287914.93	285622.22	282580.49	278285.93	282228.91	283597.07	287367.42	303733.08	335005.96	330695.99	215656.37
MW0055500	T3_positive	Levocarnitine propionate	FA	CAR	C10H19NO4	218.1377	217.1314	0.82	[M+H]+	2.52499999994882	3	0.8382	rp	20064-19-1	188824	HMDB0000824	-	C03017	28560.59	24348.6	10008.67	8458.83	24620.91	9907.96	26953.99	38366.26	26067.32	18756.24	28887.13	22148.47	19178.98	14254.49	15994.1	18352.19	26214.23	14083.33	23176.4	27710.15	21502.62	20937.17	24386.11	24751.38	20299.7	22298.02
MW0059056	T3_positive	1-(1Z-octadecenyl)-2-(5Z,8Z,11Z,14Z-eicosatetraenoyl)-sn-glycero-3-phosphoethanolamine	GP	PE	C43H78NO7P	752.5571	751.5516	6.5045	[M+H]+	2.3785513981878	3	0.8373	rp	144371-69-7	9547058	HMDB0005779	6548	C00350	706.42	2136.97	5203.99	2600.02	2013.28	8744.83	22929.47	16632.57	7704.6	53467.32	82613.18	244598.46	54881.77	37825.13	205546.21	344582.05	368814.36	123962.98	112905.52	222157.69	50539.31	88389.54	91554.6	208226.23	242622.97	106852.78
MW0120693	T3_positive	4-Pyridoxolactone	Aldehyde,Ketones,Esters	Esters	C8H7NO3	207.0758	165.0426	2.1757	[M+CH3CN+H]+	1.47500000004186	3	0.8372	rp	4753-19-9	151228	HMDB0003454	6936	C00971	N/A	N/A	N/A	N/A	N/A	N/A	N/A	N/A	N/A	N/A	N/A	N/A	N/A	N/A	N/A	N/A	N/A	N/A	N/A	N/A	1497.1	N/A	890.26	N/A	765.35	N/A
MW0114361	T3_positive	D-Ribulose 1,5-bisphosphate	Organic acid and Its derivatives	Organic acid and Its derivatives	C5H12O11P2	274.9744	309.9855	0.5914	[M+H-2H2O]+	7.02499999988504	3	0.8343	rp	24218-00-6 | 2002-28-0	123658	-	377	C01182	96660.34	72780.2	65766.82	65543.56	80741.14	70132.32	66222.24	77371.58	84175.94	81284.02	57148.54	71110.35	66800.17	58802.36	64544.33	70037.1	65657.69	61364.07	43225.8	67238.17	65475.14	59808.61	62101.85	77340.91	58484.16	63464.84
MW0011852	T3_positive	1,2-Didecanoyl-sn-glycero-3-phosphocholine	GP	PC	C28H56NO8P	548.3697	565.3744	7.191	[M+H-H2O]+	2.48007252623912	3	0.8334	rp	3436-44-0	16219892	-	45204	C00157	52803.19	14988.36	16715.79	7283.87	171284.07	60924.54	19371.83	22955.5	10317.07	8526.18	38719.17	18522.17	36281.89	12351.48	15021.24	25429.81	18826.42	26371.31	31744.87	20420.32	14777.11	24639.34	16343.48	20691.5	14576.26	21816.14
MW0114322	T3_positive	Myo-inositol 1,3,5-trisphosphate	Organic acid and Its derivatives	Organic acid and Its derivatives	C6H15O15P3	402.9641	419.9624	3.1828	[M+H-H2O]+	12.4578406323585	3	0.831	rp	114418-88-1	195079	-	45089	-	70041.03	5200.29	659.16	13613.46	7984.31	N/A	20055.93	94198.72	N/A	50802.37	939.64	N/A	N/A	N/A	N/A	N/A	N/A	N/A	N/A	N/A	5286.57	8547.92	9407.18	8991.33	7707.92	8758.24
MW0062242	T3_positive	9-OXO-11alpha,15S-DIHYDROXY-PROSTA-5Z,13E-DIEN-1-OIC ACID, (4-ACETYLAMINO) PHENYL ESTER	Hormones and hormone related compounds	Hormones and hormone related compounds	C28H39NO6	468.271	485.2777	5.5356	[M+H-H2O]+	7.34611951050549	3	0.831	rp	57790-52-0	23424546	-	-	-	5682.31	3323.54	3375.61	5278.22	9242.45	8277.2	7668.13	8847.84	12174.45	13426.05	3657.92	9512.97	9054.5	4707.47	3079.13	5555.07	9179.81	7275.18	5367.02	6421.23	7971.95	9752.77	9478.39	9926.59	11035.7	8666.21
MW0138237	T3_positive	Geldanamycin	Heterocyclic compounds	Heterocyclic compounds	C29H40N2O9	583.2538	560.2734	5.0993	[M+Na]+	15.2247011586211	3	0.8301	rp	30562-34-6	5288382	-	45547	-	104074.66	41949.13	126828.68	110988.32	58865.14	253037.97	52352.49	80631.29	111858.21	175524.12	107721.9	56881.58	72962.8	33383.95	113063.08	65275.21	89923.35	58595.44	87959.11	62878.4	85841.74	89446.84	84688.78	92627.7	73220.29	73053.3
MW0115063	T3_positive	Bardoxolone methyl	Organic acid and Its derivatives	Organic acid and Its derivatives	C32H43NO4	506.3227	505.3192	6.5218	[M+H]+	7.52478869808182	3	0.8293	rp	218600-53-4	400769	-	-	-	1812.57	16008.51	11887.29	1146.2	14819.99	12719.22	2318.92	6742.32	5484.54	1559.48	15871.62	13490.55	16707.97	9204.91	15080.32	16765.8	27942.73	19020.46	29838.34	6414.08	10319.58	11515.11	12094.54	10976.61	12753.06	10531.44
MW0157398	T3_positive	Terpendole E	Heterocyclic compounds	Heterocyclic compounds	C28H39NO3	438.297	437.293	7.0535	[M+H]+	7.5062692747382	3	0.8277	rp	167427-23-8	10094631	-	-	C20536	18869.78	18494.2	14695.11	6034.28	15740.65	11435.11	6548.34	6448.4	7398.54	3569.46	16302.26	10771.87	13156.56	6245.87	10702.07	12541.34	9689.97	8941.42	11409.12	16165.8	6154.57	10692.68	7567.03	10312.57	8420.33	7252.58
MW0005948	T3_positive	Acetoxyacetone	Aldehyde,Ketones,Esters	Ketones	C5H8O3	116.0514	116.0473	1.7086	[M+]+	11.3999999999947	3	0.8196	rp	592-20-1	11593	HMDB0034466	-	-	1154.69	892.28	1197.5	1117.96	2192.45	1729.31	1844.57	2385.54	1801.99	1871.03	2319.24	1925.61	2783.15	2091.1	1969.03	1365.14	1946.11	1565.84	2913.78	2125.6	3475.49	1297.12	2436.17	3198.0	3120.45	2654.17
MW0106720	T3_positive	Foscarnet	Organic acid and Its derivatives	Phosphoric acids	CH3O5P	290.9096	125.9718	9.0907	[2M+K]+	6.94999999993229	3	0.8182	rp	63585-09-1	3415	HMDB0014670	-	C06456	59489.37	66737.73	56911.13	72448.95	31111.78	25454.24	45754.67	62812.72	27240.82	55720.87	57100.54	27891.34	39464.38	21665.04	54491.41	28731.08	33757.19	23651.22	24653.72	21620.17	34426.92	21951.46	39730.24	21182.76	17325.79	19335.97
MW0125868	T3_positive	N-Nitroso-pyrrolidine	Heterocyclic compounds	Heterocyclic compounds	C4H8N2O	101.0778	100.0637	2.0191	[M+H]+	17.0999999999921	3	0.8175	rp	930-55-2	13591	HMDB0031642	-	C19285	4606.25	2502.73	N/A	N/A	N/A	523.66	N/A	954.61	2813.45	866.4	1361.43	2629.28	2735.32	N/A	2631.69	N/A	1613.79	N/A	6593.43	27703.12	2391.61	2668.98	2750.26	2374.14	2411.09	2658.1
MEDN1105	T3_positive	N-[(3S)-Tetrahydro-2-oxo-3-furanyl]octadecanamide	Aldehyde,Ketones,Esters	Esters	C22H41NO3	368.3123	367.3086	5.8138	[M+H]+	9.10000000004629	3	0.8158	rp	479050-96-9	69757690	-	-	-	4433.6	4750.79	3475.17	4923.9	2817.95	3617.03	5009.11	4938.33	5976.15	3470.55	4642.1	5929.69	5434.77	5137.51	7261.04	7329.14	5609.87	5906.47	6733.3	6083.99	10969.68	9094.91	10549.01	10587.83	11195.39	11361.76
MW0003999	T3_positive	3-Formylsalicylic acid	Benzene and substituted derivatives	Benzene and substituted derivatives	C8H6O4	149.0228	166.0266	7.191	[M+H-H2O]+	1.27500000004943	3	0.8136	rp	610-04-8	69117	-	-	C13277	1168768.93	975221.1	1270246.12	1373910.16	1551844.28	1465777.54	833265.74	417964.07	304646.99	354742.52	394622.68	239569.84	294525.4	278099.32	235175.41	281746.59	221199.01	161424.03	186493.86	209013.33	170375.28	268851.83	241940.88	302042.51	209780.48	209182.64
MW0055335	T3_positive	N-octanoylsphingosine 1-phosphate	Organic acid and Its derivatives	Phosphoric acids	C26H52NO6P	506.3592	505.3532	8.7763	[M+H]+	2.62658702880304	3	0.8124	rp	158983-53-0	10864091	-	63016	-	3353.19	9168.64	8560.83	2366.37	28244.41	10846.57	7794.3	9892.44	9592.42	7444.18	22262.41	20441.91	25164.99	19013.71	26860.47	26077.8	22830.45	23291.66	23247.07	23614.64	15833.0	21432.99	24522.76	24995.36	22079.37	17628.4
MW0001300	T3_positive	1,2-Diphenylhydrazine	Benzene and substituted derivatives	Benzene and substituted derivatives	C12H12N2	185.1138	184.1	8.7781	[M+H]+	16.1250000000024	3	0.8118	rp	122-66-7 | 38622-18-3	31222	-	85156	-	67416.99	64995.93	70212.44	83057.31	82861.21	71025.71	80834.89	53781.67	64715.39	81867.91	55703.41	77899.39	68928.46	56720.47	56455.57	55038.3	52013.63	61051.99	53299.66	59656.4	75583.99	53306.75	60279.9	80352.17	75010.73	79211.7
MW0122177	T3_positive	(6aR,10aR)-9-(hydroxymethyl)-6,6-dimethyl-3-(2-methyloctan-2-yl)-6a,7,10,10a-tetrahydrobenzo[c]chromen-1-ol	Benzene and substituted derivatives	Benzene and substituted derivatives	C25H38O3	369.2823	386.2821	5.5704	[M+H-H2O]+	8.75000000007731	3	0.8106	rp	112830-95-2	9821569	-	85135	-	27299.36	31192.03	352251.02	33935.49	45366.5	31876.03	17492.61	14302.75	41155.4	30292.3	49992.15	42836.19	32109.7	10542.3	28111.77	29166.35	39311.8	22575.69	41802.79	42638.49	47568.34	47826.92	57586.81	59841.23	54305.81	53022.12
MW0014687	T3_positive	5alpha-Androstane-3beta,17beta-diol	Hormones and hormone related compounds	Hormones and hormone related compounds	C19H32O2	257.2255	292.2402	5.2846	[M+H-2H2O]+	2.07500000001914	3	0.8098	rp	571-20-0	242332	HMDB0000493	5479	C12525	7293.68	3981.64	105364.47	2796.14	2329.33	6424.64	2836.13	6611.86	12338.84	3688.42	19697.5	10309.39	8537.84	1605.15	2812.24	8301.6	18119.6	6133.75	9993.7	3790.0	12366.41	13861.15	14074.19	12797.51	11637.09	12163.15
MEDN1043	T3_positive	2-(Pyridin-3-yl)-1H-benzo[d]imidazole	Benzene and substituted derivatives	Benzene and substituted derivatives	C12H9N3	213.1126	195.0796	2.5051	[M+NH4]+	2.37499999997226	3	0.8065	rp	1137-67-3	247635	-	45439	-	28305.63	25741.34	31944.7	31431.83	31891.63	26732.28	25965.32	30130.25	26674.2	26557.27	26626.47	27135.68	25039.3	27229.46	24445.37	29937.62	25576.49	25804.97	29183.82	24715.31	17592.68	30021.14	23970.18	21177.43	17297.62	16854.52
MW0106020	T3_positive	Benzyl glycinate	Benzene and substituted derivatives	Benzene and substituted derivatives	C9H11NO2	188.0697	165.079	2.6791	[M+Na]+	3.54999999998995	3	0.8059	rp	2462-31-9	409140	HMDB0059934	-	-	6751.63	3265.33	9198.47	27171.92	12954.68	21760.67	7439.3	6102.9	49740.46	56448.69	21054.85	62352.71	59594.48	5190.64	33633.44	25685.41	59106.81	47502.64	21556.29	46103.6	17048.48	16422.96	15994.9	59552.98	56541.89	30355.26
MW0009088	T3_positive	Nilotinib	Benzene and substituted derivatives	Benzene and substituted derivatives	C28H22F3N7O	547.2171	529.1838	6.3498	[M+NH4]+	1.07818151877	3	0.8058	rp	641571-10-0	644241	HMDB0015595	-	-	12430.47	3860.97	3665.98	6321.58	4168.14	21482.57	7457.09	2707.84	42964.74	116336.17	8987.31	5618.29	6055.17	786.37	6386.57	3749.86	11977.74	9005.15	15024.25	3059.51	11812.95	12470.66	10008.07	12520.99	14351.49	13602.19
MW0194033	T3_positive	Epoprostenol	Hormones and hormone related compounds	Hormones and hormone related compounds	C20H32O5	353.2287	352.225	5.8138	[M+H]+	8.92499999991969	3	0.8051	rp	35121-78-9	5282411	HMDB0001335	778	C01312	29541.62	19973.34	15804.26	6728.54	10992.57	13038.22	1912.77	8748.84	5819.33	5576.13	8089.88	6447.46	5263.57	8978.89	8124.1	2936.92	12669.05	8678.0	3041.95	9972.47	6114.74	7297.17	6543.24	5354.05	8055.66	7449.1
MW0007147	T3_positive	Fexofenadine	Heterocyclic compounds	Heterocyclic compounds	C32H39NO4	502.2953	501.2879	5.6053	[M+H]+	0.179177500020646	3	0.805	rp	83799-24-0 | 138452-21-8	3348	HMDB0005030	2766	C06999	2662.21	3721.61	2055.97	2484.11	1989.02	2041.03	4634.78	2338.31	8303.67	8250.44	8967.96	10110.03	11252.95	12739.52	18440.5	9249.81	11954.2	46028.19	33682.49	14300.32	82751.98	29532.54	22372.63	21262.17	86189.54	16633.26
MW0194333	T3_positive	3-Hydroxypalmitoylcarnitine	Organic acid and Its derivatives	Organic acid and Its derivatives	C23H45NO5	398.3265	415.3298	6.2464	[M+H-H2O]+	0.0750000000948603	3	0.8016	rp	195207-76-2	126456228	HMDB0013336	-	-	120396.63	108045.51	649148.17	68726.56	154272.91	121908.87	59235.03	36221.25	104650.55	76037.07	171749.25	121781.78	3572.39	39420.72	122996.84	119791.32	138653.39	102925.5	119854.35	107416.42	138547.07	6816.04	127740.17	160897.68	140234.03	119459.27
MEDP1654	T3_positive	1-Methyladenosine	Nucleotide and Its metabolites	Nucleotide and Its metabolites	C11H15N5O4	281.112	281.1124	2.054	[M+]+	0.250000000079353	3	0.7996	rp	15763-06-1	27476	HMDB0003331	6888	C02494	580.44	974.13	N/A	N/A	N/A	N/A	691.96	1011.83	N/A	4766.83	1772.39	N/A	N/A	N/A	N/A	714.75	N/A	1502.52	1035.8	902.74	7800.87	11135.0	8233.18	13715.93	7421.66	11670.99
MW0015996	T3_positive	Aucubin	Steroids	Steroid	C15H22O9	369.1117	346.1264	1.8806	[M+Na]+	9.95000000003188	3	0.7972	rp	479-98-1	91458	-	-	C09771	10469.73	11432.58	10090.37	8453.55	9792.62	10262.68	12379.74	12725.4	7566.49	11296.75	8799.55	7955.54	9433.24	9592.06	8781.79	8944.99	9582.86	6941.28	10243.96	8674.48	7584.14	8941.28	8284.38	8883.04	8109.06	8366.08
MW0002157	T3_positive	2,3-Dihydroxy-4-methoxybenzoic acid	Benzene and substituted derivatives	Benzene and substituted derivatives	C8H8O5	185.0435	184.0372	3.6002	[M+H]+	2.42499999998813	3	0.7966	rp	3934-81-4	77534	HMDB0140912	-	-	N/A	N/A	N/A	1293.0	N/A	N/A	N/A	N/A	N/A	N/A	5313.84	N/A	48581.04	N/A	2302.17	4906.01	1006.35	13419.48	14260.14	3344.55	6670.39	5398.58	6472.81	6827.46	5621.59	6036.42
MW0057055	T3_positive	1,2-Dilinoleoyl-SN-glycero-3-phosphocholine	GP	PC	C44H80NO8P	781.5553	781.5622	8.7589	[M+]+	8.13755372797124	3	0.796	rp	998-06-1	5288075	HMDB0008138	-	C00157	242165.55	257327.26	146445.87	109992.61	63839.56	311081.77	139380.36	231212.08	461257.78	420275.17	220351.85	469497.65	292442.47	190342.07	208596.47	292717.6	245715.09	195219.58	299201.89	235467.71	238705.12	216480.83	288287.74	199401.46	199679.8	251493.23
MW0053733	T3_positive	Glycerophospho-N-Oleoyl Ethanolamine	GP	PE	C23H46NO7P	502.2923	479.3012	6.6767	[M+Na]+	3.60349247300633	3	0.7959	rp	201738-24-1	16123469	-	45335	C00350	567753.54	926699.07	472818.93	301491.06	931824.22	711441.08	516479.37	413921.38	762841.07	265771.39	591818.11	535265.48	657832.39	397845.0	385843.97	628248.14	416771.27	444266.3	521203.49	339013.14	418085.43	563093.35	499449.23	579817.6	444751.95	435877.26
MW0000138	T3_positive	Arecoline	Alkaloids	Piperidine alkaloids	C8H13NO2	173.1274	155.0946	2.0929	[M+NH4]+	2.82499999997299	3	0.7957	rp	63-75-2	2230	HMDB0030353	-	C10129	7560.01	6824.19	4310.46	9023.67	6403.79	9674.41	9584.55	13327.14	5892.98	15110.73	4293.36	5841.96	5791.08	3881.64	6403.38	7139.08	7541.81	3939.57	1925.76	7884.82	10213.53	5024.33	6523.29	7862.1	9220.96	11468.82
MW0013819	T3_positive	3,4-Dihydrocoumarin	Aldehyde,Ketones,Esters	Ketones	C9H8O2	166.0852	148.0524	5.1522	[M+NH4]+	2.82499999997299	3	0.7956	rp	119-84-6	660	HMDB0036626	-	C02274	650.12	1061.34	N/A	777.01	657.99	718.12	1686.54	1020.87	4165.07	5050.28	N/A	N/A	555.77	N/A	N/A	N/A	880.28	1316.08	1223.12	808.03	1885.85	1079.55	1991.02	1933.92	1986.42	1635.99
MW0056964	T3_positive	1-Stearoyl-2-arachidonoyl-sn-glycero-3-phosphocholine	GP	PC	C46H84NO8P	832.5812	809.5935	8.7589	[M+Na]+	1.87368760799277	3	0.795	rp	35418-59-8	16219824	HMDB0008048	-	C00157	17127.48	10658.69	9484.96	15313.65	19161.75	102560.25	153527.75	105600.03	64653.45	106780.65	129732.08	236442.68	194592.47	182951.83	156412.21	160389.8	162244.82	135175.02	101690.02	162526.24	104792.59	217467.3	152212.32	164825.05	127982.03	141996.16
MW0122803	T3_positive	alpha-Pentyl-3-(2-quinolinylmethoxy)benzenemethanol	Benzene and substituted derivatives	Benzene and substituted derivatives	C22H25NO2	318.1907	335.1885	2.5573	[M+H-H2O]+	13.6750000000063	3	0.7942	rp	101910-24-1	5059	-	43453	-	41885.02	12229.59	128484.46	8339.16	19054.05	6073.21	4662.12	2046.11	7165.46	12806.43	3185.23	6863.51	2388.56	4466.09	3577.43	925.15	3238.08	2771.51	4582.72	2593.79	23648.96	21957.77	22850.65	23094.82	20410.86	22779.98
MW0137676	T3_positive	Cinnamyl alcohol	Alcohol and amines	Alcohols	C9H10O	117.0687	134.0732	2.7484	[M+H-H2O]+	2.89999999999679	3	0.7933	rp	4407-36-7	5315892	HMDB0029698	-	C02394	5515.8	5445.13	4301.67	5044.99	5118.25	5661.72	5268.55	4939.08	5496.29	7613.0	7104.06	5318.8	5117.37	5560.64	7057.69	5637.8	7280.08	7392.64	5712.37	7233.86	5870.4	5161.72	7003.57	5306.6	5451.27	4735.14
MW0107876	T3_positive	L-Homocysteic acid	Organic acid and Its derivatives	Organic acid and Its derivatives	C4H9NO5S	201.0518	183.0201	0.7678	[M+NH4]+	5.60000000000116	3	0.7929	rp	14857-77-3	177491	HMDB0002205	6545	C16511	N/A	42817.78	40165.43	10148.72	60624.83	1901.21	N/A	N/A	N/A	N/A	N/A	N/A	N/A	N/A	N/A	N/A	N/A	N/A	N/A	N/A	44762.88	42927.48	34760.35	37168.63	31118.29	34212.66
MW0139391	T3_positive	Pomiferin	Heterocyclic compounds	Heterocyclic compounds	C25H24O6	421.167	420.1573	2.8646	[M+H]+	5.722228452296	3	0.7924	rp	572-03-2	4871	-	44075	-	N/A	N/A	12763.14	N/A	618.96	N/A	N/A	617.99	N/A	1909.09	N/A	N/A	N/A	N/A	N/A	N/A	N/A	N/A	N/A	N/A	1319.97	1556.38	1712.38	1904.93	1376.7	1446.84
MW0150742	T3_positive	Protoheme	Organic acid and Its derivatives	Organic acid and Its derivatives	C34H32FeN4O4	617.1781	616.1774	6.108	[M+H]+	10.6127072344737	3	0.7921	rp	14875-96-8	26945	HMDB0003178	-	-	71168.42	90049.32	22189.47	39320.03	60955.44	49306.11	147260.2	58128.12	482536.22	608001.54	120036.18	88133.99	66069.86	34221.42	47100.23	40035.57	81339.99	243716.14	156193.71	52822.8	134003.56	204220.37	176367.67	179791.9	141889.67	134402.66
MW0125790	T3_positive	Nicardipine	Heterocyclic compounds	Heterocyclic compounds	C26H29N3O6	480.2113	479.2056	5.2908	[M+H]+	3.41515162004791	3	0.7915	rp	55985-32-5	4474	HMDB0014760	-	C07264	10064.37	7862.27	12179.34	5285.78	7071.06	15617.98	4422.11	4844.97	4178.34	7118.91	8437.13	14009.21	15644.65	13810.63	14995.38	8542.63	23993.59	20198.56	27307.99	18518.25	17944.56	17899.7	18729.73	18808.58	17345.29	19373.61
MW0056955	T3_positive	PC(18:0/18:2)	GP	PC	C44H84NO8P	824.5602	785.5935	8.7763	[M+K]+	4.29321618714466	3	0.7914	rp	27098-24-4	6441487	HMDB0008039	-	C00157	N/A	4477.52	1855.51	3150.44	3496.01	7626.99	530.14	21578.06	30280.28	19617.53	7226.53	11427.51	50352.71	42774.95	49211.12	41646.77	50186.6	38965.57	50213.21	38333.78	29432.78	38947.28	51644.01	46753.09	39110.32	28300.47
FDATN01474	T3_positive	DL-Serine	Amino acid and Its metabolites	Amino acids	C3H7NO3	150.0126	105.0426	0.7323	[M-H+2Na]+	3.2250000000289	3	0.7912	rp	302-84-1 | 6898-95-9 | 25821-52-7	617	HMDB0062263	-	C00716	2702.5	1600.47	644.87	1934.04	1312.29	2833.55	1029.74	2048.07	3302.15	2943.41	1427.51	3755.11	1203.98	2002.19	3230.21	2493.82	2028.35	2641.73	1656.46	2237.42	1643.49	1836.79	2938.59	2726.45	1980.7	2085.38
MW0155568	T3_positive	Picrocrocin	Aldehyde,Ketones,Esters	Ketones	C16H26O7	353.1587	330.1679	4.2779	[M+Na]+	3.87500000002206	3	0.7911	rp	138-55-6	130796	HMDB0005796	-	C17055	N/A	N/A	8161.07	2155.66	628.99	N/A	N/A	N/A	N/A	N/A	N/A	N/A	N/A	N/A	N/A	N/A	N/A	N/A	N/A	N/A	2235.53	2534.81	2013.61	2031.53	2215.07	2052.57
MW0110487	T3_positive	Zoledronic acid	Organic acid and Its derivatives	Organic acid and Its derivatives	C5H10N2O7P2	254.9934	271.9963	0.8025	[M+H-H2O]+	0.949999999946272	3	0.791	rp	118072-93-8	68740	HMDB0014543	-	-	29208.54	19772.13	13617.04	22025.22	21446.25	23057.66	31950.71	24902.15	21655.17	25527.07	19583.88	12728.83	21611.16	17274.38	19813.65	20506.36	10512.0	15912.59	9628.36	11527.23	16582.91	17747.82	17834.8	17224.21	14648.38	16043.95
MW0148183	T3_positive	Decahydro-2-naphthoic acid	Organic acid and Its derivatives	Organic acid and Its derivatives	C11H18O2	200.1648	182.1307	4.9055	[M+NH4]+	0.550000000032469	3	0.7909	rp	13032-41-2	656885	-	-	-	11966.21	13399.44	9895.85	13310.28	11029.07	9867.27	17386.13	12053.59	21905.62	7374.5	10858.15	10867.26	11424.92	6818.8	11204.09	11050.22	11566.33	13455.43	13630.57	10682.17	8666.49	4969.78	12275.06	8851.32	8245.32	1893.55
MW0116986	T3_positive	Cetylpyridinium	Heterocyclic compounds	Pyridine and pyridine derivatives	C21H38N+	304.2994	304.3004	6.1425	[M+]+	1.3250000000653	3	0.7902	rp	7773-52-6	2683	-	34547	-	3330.74	7863.92	7491.51	7621.57	9631.74	4323.4	4671.12	4052.84	843.74	5439.57	12044.04	7017.57	3462.48	5940.92	4993.61	3308.97	29738.19	15859.3	6201.16	3684.24	7430.95	6519.61	7183.11	6980.1	6435.06	6339.49
MW0106406	T3_positive	Dichlormid	Alcohol and amines	Amines	C8H11Cl2NO	208.032	207.0218	5.9699	[M+H]+	7.32500000005132	3	0.7896	rp	37764-25-3	37829	-	-	C18782	31919.51	31871.35	30577.28	26796.03	39013.88	35347.18	33490.03	33069.36	33613.55	32458.17	29384.01	31113.52	33396.91	31683.32	33519.66	30890.43	34124.32	31974.09	29158.56	31276.08	34618.48	22233.26	29122.29	31414.91	37663.64	37513.29
MW0154605	T3_positive	Morphinan-6-one, 4,5-epoxy-3-methoxy-, (5alpha)-	Alkaloids	Isoquinoline alkaloids	C17H19NO3	303.173	285.1365	3.6695	[M+NH4]+	6.52500000001055	3	0.7889	rp	5083-62-5	13001738	HMDB0061070	-	-	8491.95	5851.94	10369.13	4697.99	5912.69	5958.8	9123.31	5451.45	10540.18	7323.48	8636.97	8385.61	7635.84	6367.79	6614.87	7554.55	5915.51	8080.83	6949.43	4917.87	6081.58	5631.3	5580.03	6844.66	5907.57	6196.84
MW0139766	T3_positive	Swertisin	Flavonoids	Flavonoid	C22H22O10	464.1569	446.1213	3.6695	[M+NH4]+	3.66256803752531	3	0.7887	rp	1859726	124034	-	-	C17835	N/A	N/A	N/A	N/A	N/A	N/A	31999.98	N/A	N/A	N/A	N/A	N/A	N/A	N/A	N/A	N/A	N/A	N/A	N/A	N/A	14783.63	18544.85	17756.14	26297.25	15268.41	14783.96
MW0010030	T3_positive	Ethamivan	Benzene and substituted derivatives	Phenolics	C12H17NO3	224.1272	223.1208	8.8458	[M+H]+	2.34999999996433	3	0.788	rp	304-84-7	9363	-	-	-	57399.83	53772.65	58569.04	54372.48	53069.76	53226.77	50407.88	41350.7	54062.02	53887.23	44535.16	26334.48	55192.16	33276.25	46298.32	29945.39	59085.81	30490.28	30397.42	34995.77	32427.32	47685.85	30044.7	36583.32	31520.5	55662.11
MW0118206	T3_positive	2-Amino-3,4,8-trimethyl-3H-imidazo[4,5-f]quinoxaline	Heterocyclic compounds	Heterocyclic compounds	C12H13N5	245.1488	227.1171	3.2351	[M+NH4]+	5.49999999996942	3	0.7876	rp	95896-78-9	104739	HMDB0032928	-	-	671.68	758.01	3283.84	1331.41	1972.78	2357.18	1802.9	N/A	1467.63	3369.11	534.08	1187.26	850.28	N/A	N/A	633.2	N/A	N/A	1951.25	901.65	2209.43	2474.17	1935.15	2380.64	2189.8	1905.74
MW0147078	T3_positive	Caracurine V	Alkaloids	Alkaloids	C38H40N4O2	585.3251	584.3151	5.0111	[M+H]+	4.5615883882668	3	0.7873	rp	630-87-5	168927	-	-	C09100	969.06	1606.12	N/A	N/A	3499.24	N/A	N/A	N/A	821.35	N/A	5034.55	1829.36	9150.11	910.65	1514.47	547.37	N/A	9519.12	1048.33	7123.0	4899.86	5088.31	4332.57	2985.68	5475.24	3350.11
MW0012975	T3_positive	1-Hexadecanoyl-2-octadecanoyl-sn-glycero-3-phosphocholine	GP	PC	C42H84NO8P	762.5912	761.5935	8.7589	[M+H]+	12.5360483512744	3	0.7859	rp	59403-51-9	24778686	HMDB0007970	-	C00157	N/A	N/A	N/A	N/A	N/A	N/A	93370.65	109823.35	75425.28	43024.59	26161.09	238010.3	165260.39	127066.55	207416.75	148476.04	184837.93	164079.09	165802.1	197235.44	108184.05	221903.14	118188.77	151605.9	160287.73	166703.68
MW0168835	T3_positive	beta-D-Galactose	Carbohydrates and Its metabolites	Sugars	C6H12O6	249.0527	180.0634	0.8721	[M+Na+HCOOH]+	13.450000000077	3	0.7857	rp	7296-64-2	439353	HMDB0003449	6933	C00962	N/A	850.81	7495.99	N/A	949.67	1006.24	N/A	N/A	N/A	N/A	8488.29	5097.58	6867.78	3659.61	7020.16	2715.52	13176.23	9966.9	19075.53	7118.02	6080.5	5472.92	6730.05	4660.88	6191.31	6515.5
MW0139426	T3_positive	Propafenone	Aldehyde,Ketones,Esters	Ketones	C21H27NO3	359.2354	341.1991	5.0111	[M+NH4]+	6.02499999999395	3	0.7847	rp	54063-53-5	4932	HMDB0015313	-	C07381	14318.05	10672.75	15728.7	8480.84	10216.23	10810.32	13293.98	9507.29	14373.02	11268.59	16117.37	12225.53	12585.06	10947.04	10530.28	12548.87	10864.72	12658.23	11716.76	9358.34	11837.56	11824.88	11375.88	12945.17	11897.3	12184.74
MW0103360	T3_positive	3',5'-Cyclic IMP	Nucleotide and Its metabolites	Nucleotide and Its metabolites	C10H11N4O7P	353.0299	330.0365	0.6963	[M+Na]+	10.1499999999533	3	0.7846	rp	3545-76-4	135398663	-	-	C00943	85365.34	91555.65	5349.84	15177.38	9298.4	59161.58	65500.15	75634.88	82053.44	47787.27	111699.68	78219.32	117933.72	72291.73	89710.17	95222.19	117781.61	142187.16	143057.91	64579.03	55132.79	95845.09	94920.0	89139.33	82625.63	93161.08
MW0054008	T3_positive	Ethyl icosapentate	Aldehyde,Ketones,Esters	Esters	C22H34O2	348.289	330.2559	6.5734	[M+NH4]+	1.95000000005052	3	0.7845	rp	86227-47-6	9831415	HMDB0039530	-	C16184	5786.61	3775.31	5703.45	7573.32	2216.3	3778.81	4552.98	3294.13	1569.44	2301.09	1801.99	2397.37	2490.67	999.43	1180.05	850.33	909.33	1984.32	1725.18	3593.0	N/A	N/A	590.04	836.13	508.72	N/A
MW0009651	T3_positive	Ramelteon	Benzene and substituted derivatives	Benzene and substituted derivatives	C16H21NO2	260.1671	259.1572	5.8832	[M+H]+	6.42499999997881	3	0.7842	rp	196597-26-9	208902	HMDB0015115	-	-	4105.14	2917.2	4161.36	2210.94	3498.89	2867.51	4111.84	3366.03	4118.44	2382.5	6375.39	4642.87	4444.91	2321.58	3305.28	3601.41	2569.39	3455.07	4172.06	2415.16	3889.98	2891.93	7539.0	3097.72	3793.57	3302.37
MW0000290	T3_positive	Hydrocodone	Alkaloids	Isoquinoline alkaloids	C18H21NO3	317.1888	299.1521	4.0517	[M+NH4]+	6.90000000005853	3	0.7835	rp	125-29-1	5284569	HMDB0015091	-	C08024	19212.08	12809.42	14699.46	9692.36	11594.67	14378.88	27931.8	16904.69	42744.11	36186.77	26307.09	18381.99	17133.46	11180.77	13334.15	16579.53	21907.4	39946.03	25020.76	11751.2	46763.16	41926.73	43597.97	45230.09	44921.3	47779.0
MW0152755	T3_positive	Longifolonine	Heterocyclic compounds	Heterocyclic compounds	C17H15NO4	315.1334	297.1001	5.2045	[M+NH4]+	1.52499999998668	3	0.7829	rp	77410-37-8	442312	-	-	C09569	9282.76	6265.28	63546.08	21856.58	6762.14	39488.99	5573.35	6601.73	35260.87	59801.72	14591.84	9787.74	9054.28	6514.08	24784.63	5766.59	17834.95	15577.61	18641.16	9250.54	33924.96	19388.24	33606.96	37620.34	37758.79	34125.2
MW0110288	T3_positive	Tyrosylleucine	Amino acid and Its metabolites	Small Peptide	C15H22N2O4	317.1491	294.158	2.314	[M+Na]+	4.59999999989691	3	0.7818	rp	17355-10-1	87071	HMDB0029109	24037	C73328	14822.43	6447.94	12819.9	11902.18	5756.3	35672.16	7530.88	13642.6	14178.72	28660.29	16601.13	11567.77	9012.11	4493.91	14779.27	9532.95	12780.66	5060.1	14744.84	9444.42	15176.53	14009.48	15030.35	14976.3	13215.32	13915.54
MW0126293	T3_positive	Pyrazinamide	Organic acid and Its derivatives	Organic acid and Its derivatives	C5H5N3O	124.0539	123.0433	1.2205	[M+H]+	8.34999999998587	3	0.781	rp	98-96-4	1046	HMDB0014483	-	C01956	7235.1	7343.98	8328.95	8182.96	8187.19	6879.59	5722.49	6749.57	6641.06	6811.44	7168.77	5233.04	5564.7	7474.59	8205.66	5468.87	5174.35	8231.2	7956.08	5953.08	7077.8	4750.93	6620.1	7667.91	9587.13	7972.98
MW0017202	T3_positive	Citramalic acid	Organic acid and Its derivatives	Organic acid and Its derivatives	C5H8O5	214.9876	148.0372	9.0556	[M-2H+3Na]+	7.17500000007476	3	0.7805	rp	597-44-4	1081	HMDB0000426	5415	C00815	3463.58	3001.12	3076.06	2063.49	2256.1	2200.15	2913.0	1507.86	2357.57	3192.95	4374.2	4783.36	2525.25	1301.4	3809.3	3043.7	2451.39	1957.96	1944.59	5028.83	2262.7	2902.13	3190.16	3030.69	1714.64	3084.13
MW0006336	T3_positive	Bepridil	Benzene and substituted derivatives	Benzene and substituted derivatives	C24H34N2O	366.2632	366.2671	5.2908	[M+]+	8.52500000007694	3	0.7801	rp	64706-54-3	2351	HMDB0015374	-	C06847	8982.44	6700.52	165395.04	4039.93	9810.88	3413.16	2799.47	7990.38	5388.07	7260.83	26038.65	15525.68	13603.73	2476.84	7504.59	5733.72	9721.45	4367.56	12282.19	9664.44	14972.83	15172.13	15640.02	15353.83	15432.48	15537.81
MW0126649	T3_positive	Terazosin	Heterocyclic compounds	Heterocyclic compounds	C19H25N5O4	388.1958	387.1907	4.1546	[M+H]+	5.37499999992974	3	0.7791	rp	63590-64-7	5401	HMDB0015293	-	C07127	N/A	N/A	19184.46	3718.42	542.96	N/A	N/A	N/A	N/A	1939.5	N/A	N/A	N/A	N/A	N/A	N/A	N/A	N/A	N/A	N/A	6050.12	7417.06	7505.57	6955.89	6700.65	6826.16
MW0126264	T3_positive	e-64	Heterocyclic compounds	Heterocyclic compounds	C15H27N5O5	358.2064	357.2012	2.6871	[M+H]+	5.29999999997699	3	0.779	rp	66701-25-5 | 80408-29-3	123985	-	44981	C01341	866.05	N/A	108781.84	898.75	10075.44	N/A	1137.19	8231.0	16655.43	12419.46	N/A	505.9	N/A	N/A	3357.74	2166.59	N/A	N/A	N/A	N/A	5181.86	5303.07	5426.83	5061.31	4884.37	5104.27
pmb2826	T3_positive	(S)-2-Hydroxy-2-methylsuccinic acid	Organic acid and Its derivatives	Organic acid and Its derivatives	C5H8O5	149.0419	148.0372	1.724	[M+H]+	6.42499999997881	3	0.7777	rp	1583941	441696	-	-	C02614	664.51	1745.3	1753.03	1192.01	3855.01	1433.59	3949.49	6342.11	1701.24	6057.84	5012.17	2543.46	8575.76	3905.08	1640.5	7459.8	10605.15	7970.73	8191.25	7191.31	20446.07	2701.72	7953.33	18717.62	8527.85	12439.74
MW0013392	T3_positive	2-Aminohexadecanoic acid	Organic acid and Its derivatives	Organic acid and Its derivatives	C16H33NO2	272.2581	271.2511	5.3782	[M+H]+	0.824999999906595	3	0.7775	rp	7769-79-1	409322	-	34491	-	10197.34	9365.43	10430.6	7434.64	9924.64	6148.76	11165.64	6605.53	8065.72	10929.74	9897.54	950.27	8425.66	6602.12	10697.26	13306.72	3279.49	10941.44	9501.9	5484.25	13131.25	6482.05	11359.82	11774.45	12566.66	10236.93
MW0125247	T3_positive	Myosmine	Heterocyclic compounds	Heterocyclic compounds	C9H10N2	164.122	146.0844	2.2451	[M+NH4]+	9.25000000009391	3	0.7765	rp	532-12-7	442649	HMDB0030386	-	C10160	10677.03	9637.29	9186.17	12141.2	11528.35	10646.66	9758.22	9804.51	11434.6	9580.46	10981.31	10498.22	11306.35	11165.22	11201.0	10625.14	9539.19	11170.13	9688.73	10744.82	11183.93	10261.45	10274.18	11368.45	11694.77	11309.77
MW0054028	T3_positive	Ipecoside	Aldehyde,Ketones,Esters	Esters	C27H35NO12	566.229	565.2159	4.6444	[M+H]+	10.1903272320667	3	0.7759	rp	15401-60-2	442249	-	-	C09464	N/A	N/A	N/A	N/A	N/A	N/A	2640.83	N/A	N/A	N/A	N/A	N/A	N/A	6081.28	N/A	N/A	N/A	N/A	N/A	N/A	4173.13	3346.82	1449.31	4225.75	4349.34	4701.43
MW0055340	T3_positive	N-(9Z-octadecenoyl)-sphing-4-enine-1-phosphocholine	SP	SM	C41H81N2O6P	729.5893	728.5832	8.7589	[M+H]+	1.6858771453134	3	0.7753	rp	108392-10-5	6443882	HMDB0012101	-	-	76377.22	31409.09	9399.73	4604.56	N/A	8651.75	306386.27	416918.04	175823.03	184323.92	162104.97	153436.62	162785.41	119747.54	139896.05	202938.14	189546.69	348777.7	137849.24	217802.91	244974.69	93053.28	106404.92	119491.55	201475.29	289186.1
MW0121653	T3_positive	5-Methyltetrahydrofolic acid	Organic acid and Its derivatives	Organic acid and Its derivatives	C20H25N7O6	482.1693	459.1866	3.0363	[M+Na]+	13.7501679106479	3	0.7732	rp	134-35-0 | 31690-09-2	135415868	HMDB0001396	-	C90397	N/A	N/A	N/A	N/A	N/A	N/A	41810.93	6669.85	N/A	14039.77	N/A	N/A	N/A	N/A	N/A	N/A	N/A	N/A	N/A	N/A	19770.09	16624.77	18104.21	18158.68	18254.74	18787.57
MW0125011	T3_positive	9,12-Epoxy-1H-diindolo[1,2,3-fg:3',2',1'-kl]pyrrolo[3,4-i][1,6]benzodiazocine-10-carboxylic acid, 2,3,9,10,11,12-hexahydro-10-methoxy-2,9-dimethyl-1-oxo-, methyl ester, (9S,10R,12R)-	Heterocyclic compounds	Heterocyclic compounds	C29H25N3O5	496.1849	495.1794	3.548	[M+H]+	3.66797402387636	3	0.7721	rp	126643-37-6	108152	-	45300	-	N/A	N/A	N/A	N/A	N/A	N/A	20080.28	N/A	N/A	926.81	N/A	N/A	N/A	N/A	N/A	N/A	N/A	N/A	N/A	N/A	15768.29	10184.63	9446.95	10809.96	9141.48	10042.93
MW0139443	T3_positive	Psoralen	Heterocyclic compounds	Heterocyclic compounds	C11H6O3	209.0281	186.0317	5.9699	[M+Na]+	17.7750000000287	3	0.772	rp	66-97-7	6199	HMDB0034272	-	C09305	22565.49	23205.57	21364.01	18810.06	31261.32	24060.7	14997.85	10628.69	22685.26	21612.17	21405.24	20015.8	20267.24	19945.21	27365.3	20342.98	24347.17	23439.97	17423.65	23675.77	28835.95	8421.54	21186.33	21844.77	26821.21	26306.12
MW0123116	T3_positive	Biotin-XX-Hydrazide	Heterocyclic compounds	Heterocyclic compounds	C22H40N6O4S	502.3156	484.2832	7.4058	[M+NH4]+	2.92643847437522	3	0.7718	rp	211237-33-1	16760313	-	64812	-	177103.56	165870.19	241954.95	328510.02	301351.79	276006.45	119138.15	52845.03	22664.9	61133.7	28003.55	19121.68	33332.76	19476.46	9104.03	14122.25	13820.15	17121.5	20376.61	14839.5	15501.84	22082.23	13962.34	15273.5	13319.27	13960.17
MW0000118	T3_positive	Ajmalicine	Heterocyclic compounds	Heterocyclic compounds	C21H24N2O3	353.1862	352.1787	4.3826	[M+H]+	0.524999999953479	3	0.7712	rp	483-04-5	441975	-	64327	C09024	4220.32	4105.32	3807.41	2726.37	3973.32	3373.68	5205.34	3510.45	5877.73	4846.99	5111.46	5002.51	4843.23	3947.19	3839.91	4051.25	3911.69	5036.23	4227.8	3432.45	5167.41	5047.45	5551.03	5727.67	5031.38	6036.41
MEDP0587	T3_positive	N-Alpha-acetyllysine	Amino acid and Its metabolites	Amino acid derivatives	C8H16N2O3	171.1116	188.1161	1.2205	[M+H-H2O]+	2.9750000000206	3	0.7701	rp	152473-69-3	192590	HMDB0000446	-	-	4604.56	3363.2	2805.78	1536.22	4629.58	5668.63	4002.91	8037.8	7890.93	4290.57	1640.32	3039.46	2771.83	2048.13	3090.0	5449.16	3318.4	2677.5	1809.31	4331.9	6730.25	3107.75	3938.8	6396.03	7196.87	7786.73
MW0000182	T3_positive	Chelidonine	Alkaloids	Alkaloids	C20H19NO5	392.0903	353.1263	3.826	[M+K]+	1.95000000005052	3	0.7695	rp	476-32-4	197810	-	43935	C12242	N/A	N/A	15521.04	N/A	N/A	N/A	N/A	N/A	N/A	N/A	N/A	N/A	N/A	N/A	1398.5	N/A	N/A	N/A	N/A	N/A	3977.03	2426.02	5394.48	5239.05	4510.66	4201.88
MW0116960	T3_positive	5-(4-Chlorophenyl)-1-(2,4-dichlorophenyl)-3-hexyl-1,2,4-triazole	Heterocyclic compounds	Heterocyclic compounds	C20H20Cl3N3	408.0836	407.0723	4.1655	[M+H]+	9.8510197447896	3	0.7692	rp	611207-11-5	10136173	-	96509	-	N/A	N/A	N/A	N/A	N/A	N/A	N/A	N/A	N/A	4780.9	N/A	N/A	N/A	N/A	N/A	N/A	N/A	N/A	N/A	N/A	2495.45	2691.63	3163.16	2794.2	2616.37	2791.17
MW0063709	T3_positive	Sumatriptan	Heterocyclic compounds	Heterocyclic compounds	C14H21N3O2S	296.1487	295.1354	2.1627	[M+H]+	14.875000000103	3	0.7692	rp	103628-46-2	5358	HMDB0005037	2612	C07319	4690.5	3391.31	N/A	537.19	608.62	N/A	834.23	3010.16	N/A	7066.44	2722.05	N/A	N/A	1978.56	N/A	1223.42	1249.5	1562.32	1042.51	2315.62	5608.08	6208.68	5968.62	5696.34	5551.15	6317.88
MW0139832	T3_positive	Tigecycline	Benzene and substituted derivatives	Benzene and substituted derivatives	C29H39N5O8	585.2711	585.2799	3.9301	[M+]+	14.1129186581092	3	0.7677	rp	220620-09-7	54686904	HMDB0014700	-	-	456202.22	136521.34	650543.52	477246.47	284506.23	1478288.81	188302.75	357749.54	484231.11	895527.45	401309.11	217152.37	210660.95	84998.65	559016.9	238222.35	389647.97	158007.0	256206.89	206124.98	331435.52	410440.84	393646.73	437307.41	328981.19	314372.08
MEDN0648	T3_positive	2,5-Dihydroxybenzaldehyde	Benzene and substituted derivatives	Benzene and substituted derivatives	C7H6O3	121.0272	138.0317	3.9558	[M+H-H2O]+	2.9750000000206	3	0.7674	rp	1194-98-5	70949	HMDB0004062	-	C05585	1336.19	919.11	1502.22	749.22	945.3	1214.28	956.66	1096.38	1626.14	1076.62	804.99	566.55	N/A	9707.13	1648.16	1135.12	559.73	763.85	970.54	562.46	7321.12	6506.54	6785.56	7532.78	6957.92	6024.65
MW0015869	T3_positive	Arachidonoyl Serinol	FA	Others	C23H39NO3	378.3027	377.293	6.0217	[M+H]+	6.02500000013606	3	0.7666	rp	183718-70-9	10595770	HMDB0013650	-	-	586862.94	579214.77	677571.75	623720.89	644958.34	634334.95	633142.72	641469.15	680445.93	687547.3	636355.28	596131.19	636595.2	698435.4	665644.62	662080.67	655047.98	636065.54	647255.06	633287.51	587944.4	767606.78	754470.24	816314.39	660676.39	622081.49
MW0142831	T3_positive	3beta-Cyclopentyl-5alpha-androstan-17beta-ol	Alcohol and amines	Alcohols	C24H40O	345.3081	344.3079	6.7624	[M+H]+	17.7999999999656	3	0.7657	rp	6944-47-4	246162	-	-	-	13887.68	6791.99	4047.95	7260.25	14320.29	9538.05	11646.59	7973.32	5487.92	5122.8	8524.52	N/A	4694.35	10477.01	4419.15	10691.0	8012.35	3497.18	N/A	8345.42	519.61	9591.73	8617.64	11998.85	5344.35	6616.07
MW0063286	T3_positive	Quinestrol	Hormones and hormone related compounds	Hormones and hormone related compounds	C25H32O2	365.2458	364.2402	6.8481	[M+H]+	4.32500000002278	3	0.7655	rp	152-43-2	9046	HMDB0015579	-	C07619	N/A	N/A	972.68	13471.45	25116.68	10535.38	11693.8	3613.51	1268.0	4013.38	1684.29	4680.78	834.54	2257.03	N/A	4193.94	1838.02	3854.02	558.01	933.57	837.7	2442.17	1208.37	3055.9	807.13	N/A
FDATN01258	T3_positive	Rubitecan	Others	Medicine	C20H15N3O6	394.1057	393.0961	3.6542	[M+H]+	5.77500000005671	3	0.7648	rp	91421-42-0	472335	-	-	-	N/A	N/A	4690.61	N/A	N/A	N/A	16076.02	592.33	N/A	1626.14	N/A	N/A	N/A	N/A	N/A	N/A	N/A	N/A	N/A	N/A	7883.34	6906.69	24026.56	23560.21	6393.01	6213.42
MW0150562	T3_positive	Glycidyl stearate	GL	MG	C21H40O3	341.3046	340.2977	6.9251	[M+H]+	1.12500000000182	3	0.7647	rp	7460-84-6	62642	-	-	C19427	239098.96	293164.9	518276.98	382494.76	837169.75	270009.03	398338.97	270344.7	228649.65	249216.61	167671.63	118999.32	52102.69	126670.01	154444.7	422105.11	54812.2	118230.71	99918.61	163997.43	79818.31	182089.42	133473.87	111940.08	119648.43	43900.78
MW0126524	T3_positive	Scytonemin	Aldehyde,Ketones,Esters	Ketones	C36H20N2O4	544.1463	544.1423	4.0013	[M+]+	8.25152546177719	3	0.7645	rp	152075-98-4	135473381	-	65386	-	N/A	N/A	N/A	N/A	N/A	N/A	61431.76	N/A	N/A	N/A	N/A	N/A	N/A	N/A	N/A	N/A	N/A	N/A	N/A	N/A	40767.45	39255.87	36276.95	40004.34	38878.12	43239.53
MW0114564	T3_positive	Glycolaldehyde	Aldehyde,Ketones,Esters	Aldehydes	C2H4O2	61.0279	60.0211	1.3248	[M+H]+	1.32499999999425	3	0.7643	rp	141-46-8	756	HMDB0003344	3205	C00266	130140.98	147461.11	137378.12	187542.97	144375.04	142628.48	134581.07	156394.03	186047.29	129454.26	164626.54	94540.61	170307.58	156869.59	100456.16	150714.72	102987.17	112491.87	124997.87	155230.54	194482.65	165049.79	89206.25	145823.36	215706.12	192721.69
MW0119930	T3_positive	4-(4-Fluorophenyl)-2-(4-methylsulfinylphenyl)-5-(4-pyridyl)-1H-imidazole	Heterocyclic compounds	Heterocyclic compounds	C21H16FN3OS	377.0995	377.0998	4.4001	[M+]+	0.474999999937609	3	0.764	rp	152121-47-6	176155	-	45450	-	N/A	5824.47	N/A	N/A	N/A	N/A	4446.21	N/A	N/A	N/A	N/A	N/A	N/A	N/A	N/A	N/A	N/A	N/A	N/A	N/A	9865.16	4755.93	8588.94	3228.28	10257.12	9713.22
MW0106076	T3_positive	3-(Methylthio)-2-butanone O-((methylamino)carbonyl)oxime	Aldehyde,Ketones,Esters	Esters	C7H14N2O2S	191.0902	190.0776	4.1041	[M+H]+	13.2500000000846	3	0.7629	rp	34681-10-2	5360962	-	-	C18645	1188.02	1120.18	889.06	1676.51	1800.97	1641.01	2054.64	1799.52	1730.56	2027.31	1272.74	1807.63	1703.59	2540.96	1704.6	1906.91	1924.15	1645.69	2279.9	2141.59	3047.49	1850.02	1939.47	3109.68	2946.75	2729.68
MW0009866	T3_positive	Terfenadine	Benzene and substituted derivatives	Benzene and substituted derivatives	C32H41NO2	436.305	471.3137	6.0046	[M+H-2H2O]+	11.8496493568749	3	0.7623	rp	50679-08-8	5405	HMDB0014486	-	C07463	13543.05	12156.01	13581.65	15646.3	14206.84	16794.2	15733.7	12443.64	12738.12	14404.79	14965.29	12036.83	13562.23	9624.89	14420.2	13230.9	8655.74	13517.71	13377.88	9750.85	16236.52	15716.17	16143.94	20073.65	16005.63	13763.32
MW0009992	T3_positive	Triphenylphosphine oxide	Benzene and substituted derivatives	Benzene and substituted derivatives	C18H15OP	279.0926	278.0861	5.8485	[M+H]+	1.87499999995566	3	0.7622	rp	791-28-6	13097	-	64889	-	20707.21	37335.51	28761.4	10127.72	31023.29	13090.47	9622.98	12363.88	8878.55	24988.75	9822.82	8381.96	12938.37	22873.01	14494.36	31965.2	10520.94	9582.27	10479.65	10064.19	8260.85	11296.86	10291.67	9819.88	8881.74	8389.18
MW0103677	T3_positive	Toyocamycin	Nucleotide and Its metabolites	Nucleotide and Its metabolites	C12H13N5O4	309.1326	291.0968	4.6095	[M+NH4]+	4.87500000005525	3	0.7612	rp	606-58-6	11824	-	96312	-	11680.96	N/A	N/A	5355.48	N/A	N/A	8859.94	16042.14	N/A	N/A	N/A	N/A	N/A	N/A	N/A	N/A	N/A	N/A	N/A	N/A	2542.89	2601.83	2298.36	2398.75	2239.35	2535.91
MW0000209	T3_positive	Cytochalasin e	Benzene and substituted derivatives	Benzene and substituted derivatives	C28H33NO7	518.2126	495.2257	1.8806	[M+Na]+	4.63128238294853	3	0.761	rp	36011-19-5	5458385	-	44249	-	3057.75	3289.26	2788.97	2076.21	2884.15	2588.48	4586.51	4108.65	1482.31	3273.03	2220.75	2425.72	2454.25	2988.65	1597.74	2939.52	3619.59	2335.45	3224.98	3088.05	2611.45	2439.18	2422.3	3229.77	2206.74	2935.43
MW0168863	T3_positive	Bufexamac	Benzene and substituted derivatives	Benzene and substituted derivatives	C12H17NO3	241.1539	223.1208	0.82	[M+NH4]+	2.09999999995603	3	0.7607	rp	2438-72-4	2466	-	44293	C74254	5702.05	7580.31	11624.53	5359.27	7445.97	5300.14	6236.63	8107.42	7882.17	12064.33	5017.03	8830.9	5864.97	4679.56	3769.51	6839.41	4837.18	4987.66	6659.15	4905.31	9688.0	10070.96	10283.2	10060.29	8880.15	11290.48
MW0013318	T3_positive	25-Acetylvulgaroside	Heterocyclic compounds	Heterocyclic compounds	C27H42O7	479.2952	478.2931	6.6767	[M+H]+	10.7448283731856	3	0.7606	rp	172616-88-5	85163499	HMDB0041365	-	-	109564.12	260731.66	83983.81	83098.27	249543.52	184404.97	108146.28	192535.45	162338.46	78867.01	192637.7	261214.37	394800.44	127101.61	142442.49	195045.37	134901.08	166840.78	295567.12	85336.93	151035.59	182347.5	168470.23	191440.77	159099.5	154685.06
MW0013907	T3_positive	3a,7b,12a-Trihydroxyoxocholanyl-Glycine	Organic acid and Its derivatives	Organic acid and Its derivatives	C26H43NO6	448.3046	465.309	5.7965	[M+H-H2O]+	2.54290743625979	3	0.7604	rp	68753-51-5	44263376	HMDB0000331	-	-	N/A	8905.91	12843.03	21098.64	789.98	12251.04	12062.49	51411.49	2008.86	N/A	1560.89	8769.28	11517.96	N/A	11871.08	19834.79	16349.97	18086.21	2036.26	809.04	12083.13	13401.95	11946.66	15861.28	14734.47	13273.31
MW0009966	T3_positive	Triadimefon	Benzene and substituted derivatives	Phenolics	C14H16ClN3O2	294.1015	293.0931	1.1521	[M+H]+	2.75000000002024	3	0.7602	rp	43121-43-3	39385	-	44442	-	971169.2	1132934.84	847037.9	873601.33	801266.04	933127.59	892530.83	958609.71	981351.43	815803.72	1271004.58	1073238.61	1291087.36	988566.77	1063112.18	1002034.25	1167913.44	1385236.01	1593508.57	951884.89	1273692.4	1177484.79	1170066.11	1300868.05	1154154.11	1159047.74
MW0125658	T3_positive	N-benzyl-1-methyl-1H-pyrazolo[3,4-d]pyrimidin-4-amine	Benzene and substituted derivatives	Benzene and substituted derivatives	C13H13N5	204.1043	239.1171	3.7738	[M+H-2H2O]+	2.75000000002024	3	0.7594	rp	105903-56-8	219778	-	96288	-	6411.11	7463.2	6733.82	4015.84	5351.53	5435.72	6968.36	4531.06	6041.16	4560.89	11841.44	9538.74	11768.3	7945.36	8022.25	8333.36	8359.37	10139.43	9842.96	7207.47	12354.77	9066.95	10328.16	11193.31	11361.07	9620.73
MW0063652	T3_positive	Stanozolol	Hormones and hormone related compounds	Hormones and hormone related compounds	C21H32N2O	346.285	328.2515	5.5879	[M+NH4]+	0.900000000001455	3	0.7593	rp	10418-03-8	25249	HMDB0003116	-	C07311	2114.38	1335.39	7596.38	1499.84	2636.53	2305.99	1381.25	974.01	2638.33	1391.89	5181.61	2829.63	3843.9	849.82	2976.21	4395.67	2865.8	1604.9	4974.4	2400.16	3956.89	3319.34	4178.06	3638.71	2717.05	3743.23
MW0114318	T3_positive	Atrinositol	Organic acid and Its derivatives	Organic acid and Its derivatives	C6H15O15P3	420.9702	419.9624	0.6261	[M+H]+	1.23524335528042	3	0.7591	rp	28841-62-5	65762	-	45088	-	145441.04	161199.86	180355.71	61912.83	90485.34	202805.73	87548.03	92655.23	106827.62	84129.16	142475.43	102726.88	148986.37	17769.49	149112.99	N/A	173898.96	55850.7	30087.08	117602.77	115037.94	42593.38	185183.61	101916.78	182196.89	27839.33
MW0168407	T3_positive	(3aR,4S,5R,6aS)-5-Hydroxy-4-(hydroxymethyl)hexahydro-2H-cyclopenta[b]furan-2-one	Heterocyclic compounds	Heterocyclic compounds	C8H12O4	173.0894	172.0736	0.785	[M+H]+	21.3500000000977	3	0.7587	rp	32233-40-2 | 54423-47-1	2724453	-	63035	-	509.97	1177.34	N/A	2582.33	900.0	2258.35	732.91	N/A	2480.46	2484.86	3731.17	3503.87	4970.63	4160.05	2808.5	2937.64	3491.36	N/A	5952.12	3290.5	1499.46	3407.58	1653.69	2460.25	2843.67	3305.37
MW0169975	T3_positive	Tulobuterol	Benzene and substituted derivatives	Benzene and substituted derivatives	C12H18ClNO	192.0955	227.1077	2.2451	[M+H-2H2O]+	4.27500000000691	3	0.7581	rp	41570-61-0	5606	-	44379	-	433846.14	431450.15	408957.89	490115.05	440953.86	434537.58	419264.82	462827.03	462572.72	456741.98	486557.56	440820.63	469735.85	452100.33	469478.06	459881.2	432109.23	471903.9	444724.22	450120.96	505587.77	463737.26	482407.45	513794.75	494357.05	503671.26
MW0007100	T3_positive	Exalamide	Benzene and substituted derivatives	Phenolics	C13H19NO2	222.1464	221.1416	4.9055	[M+H]+	6.19999999997844	3	0.7581	rp	53370-90-4	3316	-	44112	-	1896.62	1676.77	838.98	1410.3	1841.31	1802.92	2989.46	1966.78	4740.04	4460.88	911.63	1302.77	1921.41	1113.66	1773.21	1524.57	1390.65	2047.11	2145.5	1197.65	1199.14	1813.89	1669.45	1126.5	1241.5	1154.23
MW0053997	T3_positive	Hydroxyvalerenic Acid	Organic acid and Its derivatives	Organic acid and Its derivatives	C15H22O3	268.1876	250.1569	5.7618	[M+NH4]+	7.97500000004447	3	0.7575	rp	1619-16-5	6537505	HMDB0036563	-	-	3647.43	5478.84	5178.44	7026.68	9199.17	7343.52	10705.11	6692.28	14359.07	17455.36	4091.08	5646.81	3000.0	7200.31	3053.61	8817.37	9523.28	11041.83	6929.85	5369.27	8101.9	9931.7	6475.31	9290.05	6792.8	4174.17
MW0110590	T3_positive	1,2-bis(Heptanoylthio)glycerophosphocholine	Organic acid and Its derivatives	Phosphoric acids	C22H44NO6PS2	552.2061	513.2348	5.4133	[M+K]+	14.7229806004853	3	0.7573	rp	89019-63-6	57369907	-	63009	-	1208.65	1232.32	566.07	887.63	N/A	1182.67	32878.42	N/A	883.56	114357.59	825.79	563.6	849.29	N/A	N/A	762.18	905.12	N/A	N/A	967.31	6403.75	6432.98	6707.29	6231.09	6143.28	5513.76
MW0144990	T3_positive	alpha-Obscurine	Alcohol and amines	Amines	C17H26N2O	274.2006	274.2045	3.7218	[M+]+	8.52500000007694	3	0.7573	rp	596-55-4	5462446	-	-	C09889	7015.2	13267.0	5997.24	3437.58	3813.72	11994.26	10551.7	3363.33	7399.76	9672.85	34096.46	11607.23	7039.38	20626.35	8786.67	6990.43	5740.65	10862.84	11425.05	10634.33	13663.98	13643.05	15147.39	14870.67	14698.8	14816.52
MW0000198	T3_positive	Corynoline	Alkaloids	Alkaloids	C21H21NO5	368.1523	367.142	1.7587	[M+H]+	7.57500000005962	3	0.757	rp	18797-79-0 | 68035-45-0	177014	-	73576	-	4620.99	3769.08	3311.93	893.34	5006.67	2710.68	4122.13	4238.43	4109.25	4198.44	2794.09	3516.97	3717.78	3324.34	3267.48	3129.81	3461.09	3541.9	3716.88	3490.54	6259.47	5238.4	5115.87	5643.64	5063.65	5447.39
MW0111263	T3_positive	Pramipexole	Heterocyclic compounds	Heterocyclic compounds	C10H17N3S	229.154	211.1143	1.3771	[M+NH4]+	14.4500000000392	3	0.7564	rp	104632-26-0	119570	HMDB0014557	-	-	26550.5	34711.17	56563.27	38320.59	53711.64	36828.09	27779.03	36112.21	45187.62	79354.73	16644.97	34093.26	25002.12	15499.24	21703.18	23197.06	18164.74	22469.32	39718.59	17799.25	52729.01	47015.84	53698.49	44909.0	50748.16	53213.42
MW0116246	T3_positive	1-((4-Methylsulfonyl)phenyl)-3-trifluoromethyl-5-(4-fluorophenyl)pyrazole	Heterocyclic compounds	Heterocyclic compounds	C17H12F4N2O2S	402.0856	384.0556	4.748	[M+NH4]+	9.59985372417249	3	0.7563	rp	162054-19-5	115239	-	64855	-	4140.1	3325.71	1860.17	1280.42	2035.99	1722.36	1889.14	1460.75	1486.17	1912.98	2497.49	1047.9	3638.15	2806.35	2626.83	3223.4	1213.54	3709.6	3256.91	3027.09	587.07	N/A	2258.04	1395.26	1857.49	1119.34
MW0012743	T3_positive	19-Noretiocholanolone	Aldehyde,Ketones,Esters	Ketones	C18H28O2	294.2424	276.2089	6.7624	[M+NH4]+	1.07500000012806	3	0.7561	rp	33036-33-8	14009228	HMDB0005886	-	-	60296.33	30524.17	54566.18	63857.39	30395.38	21504.42	43680.85	22511.0	11269.66	30154.12	11193.39	17604.78	15382.33	23918.1	12464.66	19061.77	10727.78	14069.9	15941.49	21914.55	4622.29	4716.79	4434.57	4030.46	5508.32	5956.54
MW0124176	T3_positive	Fumitremorgin C	Heterocyclic compounds	Heterocyclic compounds	C22H25N3O3	379.1931	379.1896	5.5356	[M+]+	10.0249999999846	3	0.7559	rp	118974-02-0	403923	HMDB0038642	-	-	3594.61	1858.74	26602.55	3631.76	1668.91	10073.36	3172.55	3778.72	4235.29	3609.49	5260.96	6543.77	8710.61	1178.54	1410.19	655.63	4851.06	3609.27	17202.14	2767.37	5102.69	5547.12	5749.83	5917.86	6150.04	5573.52
MW0009838	T3_positive	Tapentadol	Benzene and substituted derivatives	Benzene and substituted derivatives	C14H23NO	239.2109	221.178	6.0906	[M+NH4]+	2.3999999999802	3	0.7558	rp	175591-23-8	9838022	-	96332	-	9841.34	8760.2	9882.63	11136.11	9246.9	7776.12	9897.52	7351.53	7534.74	2627.12	6670.2	6343.95	8311.96	6881.21	5900.44	7721.39	6074.86	6825.39	4084.28	6662.0	537.8	2997.34	647.38	3085.71	1216.42	1867.94
MW0124177	T3_positive	Furafylline	Heterocyclic compounds	Heterocyclic compounds	C12H12N4O3	261.1001	260.0909	0.5739	[M+H]+	4.65000000005489	3	0.7555	rp	80288-49-9	3433	-	24065	-	36146.52	35489.1	38887.75	31180.3	39829.49	38145.72	39842.79	36178.34	45014.22	36435.67	32426.15	39294.93	33425.75	34664.49	37087.25	35153.49	32003.51	30128.5	24093.72	33260.41	37029.59	34672.77	37119.17	38805.8	38895.97	39043.9
MW0115315	T3_positive	Spiroxamine	Alcohol and amines	Amines	C18H35NO2	298.2734	297.2668	5.6226	[M+H]+	1.69999999997117	3	0.7553	rp	118134-30-8	86160	-	68865	-	3671.68	2591.0	1656.97	1383.08	5189.97	1885.58	676.47	1769.65	749.04	1245.58	8725.04	4014.7	11610.18	4273.83	1188.72	2872.7	9519.55	3416.76	3203.34	9628.65	4406.85	4278.25	3916.44	3834.67	3891.4	4156.71
MEDTP02857	T3_positive	Thiram	Others	Others	C6H12N2S4	240.999	239.9883	0.8721	[M+H]+	8.4250000000452	3	0.7552	rp	137-26-8	5455	-	-	-	8608.09	5242.38	4719.25	2718.58	5148.64	6355.28	2743.39	3228.5	4243.03	2678.05	5251.32	3964.25	7867.46	4460.96	5933.53	6041.8	6319.61	6558.41	7986.84	6347.36	5332.93	5332.94	5370.47	5737.95	4611.18	4816.09
MW0062139	T3_positive	Ponasterone A	Hormones and hormone related compounds	Hormones and hormone related compounds	C27H44O6	464.3126	464.3138	6.625	[M+]+	1.48606558304645	3	0.7547	rp	13408-56-5	115127	-	57640	C08835	12647.66	9725.88	14044.3	6253.06	6387.53	10610.45	3648.46	3925.92	3122.65	1043.71	9456.02	4465.69	11553.61	9638.82	6896.76	9768.12	9767.43	10253.43	7163.05	6771.45	7576.54	7515.12	4764.2	6617.62	5902.57	5327.01
MW0052578	T3_positive	Eplerenone	Aldehyde,Ketones,Esters	Ketones	C24H30O6	415.2115	414.2042	6.4701	[M+H]+	0.0963364361517904	3	0.7547	rp	107724-20-9	443872	HMDB0014838	-	C12512	3373038.97	3511863.95	2000677.19	3031632.86	3027989.93	2321764.62	1985075.44	1908845.9	1842738.05	3506141.28	1380376.97	1536231.31	1405100.91	2011404.15	3970740.57	4050484.83	1415362.91	3324232.14	1932853.86	1565268.56	2773788.19	3699453.86	3191970.71	3759471.64	3190831.63	3197136.1
MW0169829	T3_positive	Securinine	Heterocyclic compounds	Heterocyclic compounds	C13H15NO2	218.1189	217.1103	4.3826	[M+H]+	3.30000000005271	3	0.7543	rp	5610-40-2	442872	-	43991	-	6160.47	4181.29	5562.52	3436.33	4308.22	4284.78	5382.54	4162.46	6311.77	5260.17	7526.25	6750.22	7186.75	5652.27	5245.37	5977.83	5590.55	6249.75	5965.5	3606.34	7318.19	6774.88	7762.67	7517.13	7201.99	5272.08
MW0125958	T3_positive	Ofloxacin	Others	Medicine	C18H20FN3O4	361.1389	361.1438	3.3567	[M+]+	10.9500000000651	3	0.753	rp	82419-36-1	4583	HMDB0015296	-	C07321	2302.28	2871.13	2196.0	1906.86	1454.62	3691.21	1684.75	2212.03	7544.17	8779.93	5456.99	4456.39	4510.7	4472.82	4374.19	2730.14	6994.17	8211.42	8421.08	6314.23	6054.23	6517.33	6368.99	5609.72	6392.88	5973.72
MW0123643	T3_positive	Dihydralazine	Heterocyclic compounds	Heterocyclic compounds	C8H10N6	191.1057	190.0967	4.8591	[M+H]+	4.27500000007797	3	0.753	rp	484-23-1	10230	-	-	-	1024.9	2373.47	3187.12	2005.25	2349.66	1603.3	2048.25	1358.66	2161.2	1746.65	3600.24	2934.18	3452.71	1952.57	2194.41	1298.8	3666.76	3333.0	2165.47	1273.61	11602.05	14716.44	10923.68	12941.25	10958.19	12306.95
MW0170002	T3_positive	Vecuronium	Others	Others	C34H57N2O4	575.4656	557.4318	6.5648	[M+NH4]+	0.22590398217604	3	0.7527	rp	50700-72-6	39765	HMDB0015432	-	C07553	29651.95	506.36	14040.59	110798.96	38127.09	11429.53	98977.63	9104.55	17007.86	4702.4	1242.73	53301.08	39741.8	42514.7	18294.12	33098.83	6458.5	10870.12	129558.17	96772.33	20471.63	15453.59	56942.31	14030.18	4869.16	7118.67
MW0007442	T3_positive	3-(4-Methylsulfonylphenyl)-4-phenyl-5-trifluoromethylisoxazole	Benzene and substituted derivatives	Benzene and substituted derivatives	C17H12F3NO3S	385.0837	367.049	1.8806	[M+NH4]+	2.00000000006639	3	0.752	rp	340267-36-9	10429020	-	63043	-	25228.73	24965.11	24396.52	18922.26	23691.25	23260.17	33149.86	29478.42	18645.89	29084.74	20624.25	19076.39	22772.89	26099.38	21590.21	23783.72	28212.11	22304.72	26864.0	22886.69	19341.13	20299.08	21906.94	23984.75	19771.79	20191.52
MW0137530	T3_positive	brefeldin A	Heterocyclic compounds	Heterocyclic compounds	C16H24O4	319.1285	280.1675	4.5397	[M+K]+	5.40000000015084	3	0.7515	rp	20350-15-6 | 60132-23-2 | 11006-23-8	5287620	-	85101	C73840	3129.85	1353.23	4484.26	4102.0	2108.42	12189.02	2268.6	4397.09	5586.37	10869.33	6341.74	3145.49	2812.76	1541.14	5740.9	5514.76	4143.01	2939.84	6278.24	3133.67	5725.0	3294.53	5588.94	4583.35	4836.02	4402.43
MW0108016	T3_positive	Lys-Pro-Glu	Amino acid and Its metabolites	Small Peptide	C16H28N4O6	372.2018	372.2009	5.1873	[M+]+	3.54999999998995	3	0.751	rp	103216-99-5	44408717	-	17484	-	N/A	1627.12	510736.81	86214.13	37481.89	N/A	5826.6	N/A	N/A	20939.03	N/A	N/A	N/A	N/A	N/A	N/A	N/A	N/A	N/A	N/A	100291.32	110627.18	104780.16	134820.87	111799.33	113836.56
MW0159392	T3_positive	Westiellamide	Alcohol and amines	Amines	C27H42N6O6	564.3577	546.3166	3.4436	[M+NH4]+	12.7934683425115	3	0.7492	rp	131998-54-4	159587	-	-	-	2203.18	2264.86	860824.65	4329.96	19448.24	2865.71	3511.8	29805.08	34350.37	45813.05	2513.34	43345.72	2359.03	1718.8	4848.62	2937.4	2977.37	2515.77	1771.09	2878.56	28340.05	29875.73	24685.21	31440.64	22975.8	22737.04
MW0168067	T3_positive	L-Sorbose	Alcohol and amines	Alcohols	C6H12O6	198.0955	180.0634	0.82	[M+NH4]+	4.47499999999934	3	0.7491	rp	7270-77-1	439192	-	-	C00247	6552.69	3632.08	4796.6	8913.69	5107.67	3584.47	13414.44	7105.93	6059.82	11131.58	4879.91	3069.9	3679.02	2363.28	1104.96	1222.56	635.57	2139.36	837.81	854.14	2699.0	4105.29	1636.98	2725.72	2360.28	2277.0
MW0151962	T3_positive	JWH 073-d7	Aldehyde,Ketones,Esters	Esters	C23H14D7NO	334.2089	334.2063	4.9583	[M+]+	7.87500000001273	3	0.7491	rp	1415744-43-2	53394763	-	96672	-	3035.52	1361.17	N/A	1757.81	902.89	606.73	2424.12	941.14	N/A	856.13	1607.1	N/A	N/A	1310.64	4485.89	652.12	N/A	1000.25	807.16	3728.85	3463.4	3898.85	2955.32	3445.82	3442.99	3816.39
MW0103411	T3_positive	Kinetin riboside	Nucleotide and Its metabolites	Nucleotide and Its metabolites	C15H17N5O5	347.1232	347.123	3.1132	[M+]+	1.82499999993979	3	0.7489	rp	4338-47-0	20345	-	43508	-	3112.92	2324.67	4002.92	3448.61	2594.67	9717.12	2631.14	2394.06	6430.71	9594.7	10221.85	6027.86	6317.31	4931.57	5303.22	6770.42	9297.37	9154.34	23279.01	6642.2	10220.69	7289.41	7664.9	9130.68	9002.63	8943.51
MEDN1035	T3_positive	13(R)-HODE	FA	Oxidized lipids	C18H32O3	297.2417	296.2351	6.5045	[M+H]+	1.85000000001878	3	0.7486	rp	10219-69-9	13723970	-	-	-	9823.5	15991.16	5422.47	8258.04	5759.52	7887.31	6376.66	2101.58	2195.2	3172.84	5087.74	5603.47	7719.85	3637.01	3350.6	2820.22	3605.88	3895.47	7299.75	9816.22	2635.82	5330.4	5397.64	4236.61	2232.06	5190.87
MW0112916	T3_positive	3-Phosphoglyceric acid	GP	PA	C3H7O7P	186.9947	185.9929	0.661	[M+H]+	13.8499999999908	3	0.7485	rp	3443-58-1	439183	HMDB0060180	-	C00197	416310.36	278411.28	116126.46	616538.6	514864.04	469913.1	456907.51	396665.23	368787.38	407483.85	258286.11	386770.45	393951.19	456754.39	247549.92	239078.31	317533.95	312026.83	328867.73	388096.83	376395.57	195783.47	450615.81	295083.79	275163.16	350327.96
MW0138910	T3_positive	Meclocycline	Heterocyclic compounds	Heterocyclic compounds	C22H21ClN2O8	477.103	476.0986	1.2728	[M+H]+	6.16215342019606	3	0.7484	rp	2013-58-3	54676539	-	43238	-	58903.65	59266.69	36719.94	45321.38	42034.92	66831.52	56059.9	56198.47	47125.23	68334.24	62696.66	55897.92	51686.02	50532.57	55119.21	63592.47	52797.01	55126.05	68580.03	52120.87	41343.29	46977.61	50438.27	50829.06	45889.37	43636.2
MW0010017	T3_positive	3-[2-Methyl-5-(piperidine-1-sulfonyl)furan-3-yl]-1-phenylurea	Benzene and substituted derivatives	Benzene and substituted derivatives	C17H21N3O4S	364.1325	363.1253	4.0147	[M+H]+	0.199999999921374	3	0.7481	rp	685506-42-7	2810413	-	45429	-	N/A	N/A	N/A	N/A	N/A	N/A	9761.56	N/A	N/A	N/A	N/A	N/A	N/A	N/A	N/A	N/A	N/A	N/A	N/A	N/A	5757.38	4152.08	4416.95	5656.79	3522.02	5537.94
MW0053009	T3_positive	gamma-Tocopherol	CoEnzyme and vitamins	CoEnzyme and vitamins	C28H48O2	417.3756	416.3654	6.539	[M+H]+	6.87634767137255	3	0.7476	rp	54-28-4	92729	HMDB0001492	-	C02483	26030.91	25993.11	24858.79	28331.86	26669.57	26857.68	24627.92	19512.02	18917.1	20866.62	18381.3	25521.87	19291.37	19691.58	19184.33	20687.65	19749.37	18487.72	21974.37	18495.35	15881.06	21967.82	18223.56	19460.07	16745.28	16918.96
MW0052943	T3_positive	Fulvestrant	Benzene and substituted derivatives	Benzene and substituted derivatives	C32H47F5O3S	589.3008	606.3166	4.2267	[M+H-H2O]+	21.2280968166496	3	0.7469	rp	129453-61-8	104741	-	45325	-	N/A	16239.05	1375.44	16431.17	N/A	6869.09	1872.14	736.97	N/A	1223.65	22787.22	N/A	35624.37	N/A	18104.81	N/A	622.33	N/A	20094.95	19347.53	9705.62	7873.49	7898.38	10736.17	8963.18	9398.74
MW0168563	T3_positive	3,3'-Diamino-4,4'-dihydroxydiphenyl Sulfone	Benzene and substituted derivatives	Benzene and substituted derivatives	C12H12N2O4S	280.0486	280.0518	1.2205	[M+]+	6.69999999999504	3	0.7465	rp	7545-50-8	82047	-	4086	-	6095.19	4794.0	4490.29	2984.41	3791.65	5315.24	4254.29	7547.98	3339.96	1906.45	1614.71	3166.55	4172.96	1564.44	4425.95	4659.55	3886.55	3163.57	5842.72	5813.41	3960.67	5794.66	2168.32	3139.68	1068.51	2352.18
MW0103476	T3_positive	AICA ribonucleotide	Nucleotide and Its metabolites	Nucleotide and Its metabolites	C9H15N4O8P	339.0637	338.0628	0.7677	[M+H]+	15.8749999999941	3	0.7463	rp	3031-94-5	65110	HMDB0001517	6294	C04677	32582.43	10445.04	1787.97	26429.82	17887.57	32897.22	36145.68	36163.75	21525.73	27185.25	22746.23	18072.49	30148.1	16640.66	26982.09	19151.3	16703.22	21029.55	17451.59	12982.48	17492.63	18254.43	15153.37	13697.18	11998.52	7367.99
MW0009353	T3_positive	Penoxsulam	Benzene and substituted derivatives	Benzene and substituted derivatives	C16H14F5N5O5S	483.0586	483.0636	1.8806	[M+]+	9.27415111086719	3	0.7462	rp	219714-96-2	11784975	-	-	C13421 | C18481	2386.32	3293.76	2902.16	2526.52	3386.69	2922.38	3460.24	3577.65	2837.55	3529.42	2788.73	2697.42	2941.6	3666.42	3207.6	3161.81	3464.94	1689.39	3306.15	3659.2	2406.35	2762.96	2259.92	3202.66	2470.85	2456.43
MW0009806	T3_positive	Sulfanitran	Benzene and substituted derivatives	Benzene and substituted derivatives	C14H13N3O5S	336.063	335.0576	4.2048	[M+H]+	4.72500000000764	3	0.7461	rp	122-16-7	5334	-	-	C71835	N/A	N/A	N/A	N/A	N/A	N/A	N/A	N/A	N/A	4842.99	N/A	N/A	N/A	N/A	N/A	N/A	N/A	N/A	N/A	N/A	2187.21	2235.93	2319.02	2279.05	2051.07	2076.01
MW0053895	T3_positive	Hexacosyl acetate	Aldehyde,Ketones,Esters	Esters	C28H56O2	447.4219	424.428	6.4873	[M+Na]+	10.2141774436879	3	0.746	rp	822-32-2	3083648	-	265062	-	4473.91	3884.82	14586.25	5592.77	1874.35	12939.6	4429.04	11735.36	10115.24	7792.32	9619.6	8855.9	7969.75	8497.71	9208.49	12493.55	8508.34	8687.09	8497.14	12604.13	18101.69	17894.55	16399.3	18077.95	16675.34	16641.36
MW0109269	T3_positive	Picrotoxinine	Heterocyclic compounds	Heterocyclic compounds	C15H16O6	293.0988	292.0947	1.1521	[M+H]+	7.97500000004447	3	0.7459	rp	17617-45-7	4816	-	-	-	7185354.27	7930038.71	6785733.16	8008202.16	7233138.96	8322690.21	6143113.05	8660958.13	8835852.46	4710609.2	11639360.09	9679045.39	9443768.01	8943454.88	9651049.1	9151785.66	10424261.68	12541176.48	14175233.25	8643278.38	11493570.81	8149195.52	8563910.14	10295796.27	10455924.15	8118510.72
MW0122765	T3_positive	Vergentan	Heterocyclic compounds	Heterocyclic compounds	C16H21N5O2	316.1749	315.1695	2.2966	[M+H]+	4.82500000003938	3	0.7456	rp	59338-93-1	135413504	HMDB0015494	-	C16044	17479.86	4780.44	7791.72	2474.5	5948.2	3675.19	5194.63	2125.21	5316.94	2772.43	2269.11	11782.8	3764.97	3119.48	2814.28	4735.07	3531.34	2967.09	3657.63	2267.47	5031.35	3887.88	4607.5	4858.02	4389.75	4796.42
MW0008967	T3_positive	Z-L-Phe chloromethyl ketone	Benzene and substituted derivatives	Benzene and substituted derivatives	C18H18ClNO3	331.0929	331.0975	3.7218	[M+]+	10.3000000000009	3	0.7454	rp	26049-94-5	99625	-	44317	-	N/A	N/A	709887.01	323259.4	228892.17	N/A	12659.53	N/A	N/A	1183.21	N/A	N/A	818972.81	839766.14	N/A	N/A	N/A	N/A	N/A	270342.48	188186.97	188864.65	196470.18	200442.96	181811.29	184421.03
MW0123463	T3_positive	Cycloheximide	Alcohol and amines	Amines	C15H23NO4	282.1704	281.1627	2.7083	[M+H]+	0.974999999954207	3	0.7453	rp	66-81-9 | 1154-57-0	6197	-	44124	C06685	1432.42	1026.3	1031.15	1480.29	1172.69	1331.15	819.44	1042.17	1623.27	1124.03	765.92	1387.42	1298.1	1154.2	1087.03	1683.48	781.14	979.08	741.66	1323.41	1020207.79	1021418.92	1023101.05	1004777.18	935377.05	966064.71
MW0014686	T3_positive	5alpha-Androstane-3alpha,17beta-diol	Hormones and hormone related compounds	Hormones and hormone related compounds	C19H32O2	292.2353	292.2402	6.0389	[M+]+	11.0750000000337	3	0.7452	rp	1852-53-5	15818	HMDB0000554	5538	-	1246033.65	1170201.18	1132464.79	1330471.81	1341212.88	2269.14	1368634.86	1259335.71	1228942.09	1102683.92	1146981.46	1148015.96	1060221.25	1120791.54	1258941.97	1122082.34	1238239.95	1221613.63	1078845.67	1222260.42	1146446.77	1115626.5	1159121.46	1382421.98	1118505.07	1042201.63
MW0006166	T3_positive	Benzamidine	Benzene and substituted derivatives	Benzene and substituted derivatives	C7H8N2	121.0831	120.0687	1.8806	[M+H]+	17.6250000000167	3	0.7449	rp	618-39-3	2332	HMDB0248970	-	C01784	115962.22	120303.18	101274.81	93100.77	110816.08	107433.24	148458.08	138034.35	85458.74	130074.5	100795.97	96612.07	108136.17	126691.03	96352.5	113754.88	140824.45	98917.57	136833.11	117317.07	123084.71	111309.31	113142.17	131539.79	119119.12	119348.89
MW0017029	T3_positive	Veratrine	Aldehyde,Ketones,Esters	Esters	C32H49NO9	592.3475	591.3407	5.7965	[M+H]+	0.894744260441148	3	0.7448	rp	62-59-9 | 8051-02-3	5380394	-	43815	-	N/A	1881.97	1174.38	1046.53	N/A	4715.7	1707.2	5361.17	906.16	798.7	N/A	2015.34	1496.96	N/A	N/A	802.74	519.02	2521.62	1114.28	N/A	2236.64	2311.59	3056.9	3326.71	3121.01	3104.07
MW0126323	T3_positive	4-[4-(4-fluorophenyl)-2-(4-methylsulfonylphenyl)-1H-imidazol-5-yl]pyridine	Heterocyclic compounds	Heterocyclic compounds	C21H16FN3O2S	394.1059	393.0947	4.0692	[M+H]+	9.67500000001564	3	0.7446	rp	152121-46-5	6610350	-	45258	-	N/A	N/A	N/A	N/A	N/A	N/A	5940.84	N/A	N/A	633.43	N/A	N/A	N/A	N/A	N/A	N/A	N/A	N/A	N/A	N/A	5085.85	3908.36	5371.4	5091.0	4351.56	6457.06
MW0126018	T3_positive	N-[2-(5-hydroxy-1H-indol-3-yl)ethyl]hexadecanamide	Tryptamines,Cholines,Pigments	Tryptamines	C26H42N2O2	414.3226	414.3246	6.0046	[M+]+	3.69276102746532	3	0.744	rp	212707-51-2	10787968	-	62949	-	42188.33	23365.45	33008.27	32380.45	25766.6	33671.34	27328.57	30318.24	7183.74	35413.74	42526.17	33514.1	21768.95	33402.08	20044.81	14989.43	29603.48	29040.01	29273.33	28594.58	31135.87	27313.01	20821.66	12381.38	31536.03	27380.24
MW0155547	T3_positive	Phytolaccagenic acid	Terpenoids	Triterpene	C31H48O6	499.3473	516.3451	6.9166	[M+H-H2O]+	11.0345260708406	3	0.7437	rp	54928-05-1	13878342	HMDB0034640	-	-	89729.32	96026.3	97746.57	74448.06	114468.82	95149.29	57500.07	51945.94	61215.25	40607.89	82297.07	64739.46	72056.4	58972.62	59265.39	68164.12	64140.81	52734.04	54104.47	51846.08	48753.83	66491.55	50259.46	63248.32	51769.94	45381.05
MW0009328	T3_positive	N-[2-(3,4-Dihydroxyphenyl)ethyl]hexadecanamide	Benzene and substituted derivatives	Phenolics	C24H41NO3	414.2994	391.3086	5.3782	[M+Na]+	3.5240339354616	3	0.7424	rp	136181-87-8	16759163	-	43427	-	253222.07	25903.03	19178.75	64450.32	53485.46	30432.75	42696.84	58914.76	38523.57	104794.75	125365.94	88214.8	186846.95	36049.95	71978.29	61291.81	15179.15	163663.91	53609.45	138773.55	98611.05	99809.06	110074.93	112854.09	101537.97	92536.21
MW0141837	T3_positive	1-Stearoyl-2-Arachidonoyl PC-d8	GP	PC	C46H76D8NO8P	835.6626	817.6437	8.7763	[M+NH4]+	17.9136075173851	3	0.7421	rp	161922-50-5	71684675	-	96414	C00157	N/A	N/A	N/A	N/A	N/A	N/A	N/A	N/A	N/A	N/A	N/A	N/A	1599.98	N/A	N/A	535.86	N/A	N/A	N/A	N/A	69625.29	N/A	10891.08	70091.85	49164.37	73153.3
MW0123273	T3_positive	Ceftazidime pentahydrate	Others	Medicine	C22H22N6O7S2	546.0974	546.0991	3.603	[M+]+	2.27065205665506	3	0.7414	rp	72558-82-8 | 78439-06-2	5484131	HMDB0014582	-	-	N/A	N/A	N/A	N/A	N/A	N/A	17621.96	N/A	N/A	1141.82	N/A	N/A	N/A	N/A	N/A	N/A	N/A	N/A	N/A	N/A	11081.63	11811.37	10978.38	11666.85	9825.6	11126.98
MW0009555	T3_positive	Proparacaine	Benzene and substituted derivatives	Benzene and substituted derivatives	C16H26N2O3	295.2051	294.1943	4.2255	[M+H]+	8.65000000004557	3	0.7413	rp	499-67-2	4935	HMDB0014945	-	C07383	752.82	824.16	9287.4	3183.43	1772.4	4152.05	547.28	813.22	1711.12	2506.38	N/A	1275.75	2979.82	674.25	836.09	1015.42	N/A	N/A	5312.29	766.54	3554.76	3058.42	3429.73	3696.94	3132.68	4230.73
MW0124627	T3_positive	Khelloside	Heterocyclic compounds	Heterocyclic compounds	C19H20O10	408.1119	408.1056	3.7913	[M+]+	16.53985498579	3	0.7409	rp	17226-75-4	441966	-	-	C09011	N/A	N/A	N/A	N/A	N/A	N/A	9791.1	N/A	N/A	N/A	N/A	N/A	N/A	N/A	N/A	N/A	N/A	N/A	N/A	N/A	12446.26	10868.66	12236.05	12100.42	12037.12	11294.48
MW0168897	T3_positive	Ergocalciferol	Alcohol and amines	Alcohols	C28H44O	396.3437	396.3392	6.2292	[M+]+	12.4499999999728	3	0.7408	rp	50-14-6	5280793	HMDB0000900	5856	C05441	11331.17	15514.57	9459.79	12638.78	14364.54	7371.34	7693.5	7971.59	9183.77	8532.75	5737.96	9944.16	7758.48	9391.0	11819.61	11775.42	8292.31	7319.02	9595.47	9231.24	17874.93	19088.02	14744.73	12716.9	21323.83	19538.09
MW0055293	T3_positive	Nervonic acid	FA	FFA	C24H46O2	331.3399	366.3498	6.2292	[M+H-2H2O]+	10.0499999999215	3	0.7407	rp	506-37-6	5281120	HMDB0002368	262	C08323	451588.64	482307.17	416766.78	393452.97	465186.89	390559.93	448608.37	367182.5	339140.46	341027.82	398776.82	361337.71	325981.63	339946.88	358356.49	400260.35	325278.17	329399.25	373993.98	335069.8	520209.97	591035.78	567589.07	646590.35	592822.13	560451.15
MW0015867	T3_positive	Arachidonoyl-N,N-dimethyl amide	FA	Others	C22H37NO	332.2919	331.2875	6.7462	[M+H]+	7.27499999996439	3	0.7404	rp	45280-17-9	5283408	-	36695	-	964.87	6419.12	10002.87	15696.88	22961.29	9768.93	7030.65	6904.43	2584.53	5140.56	4700.53	3064.65	N/A	3506.58	1259.32	12401.1	2059.92	1004.4	948.4	3439.51	N/A	3835.7	1184.07	5042.26	4574.05	2918.23
MW0122850	T3_positive	Ampicillin	Heterocyclic compounds	Heterocyclic compounds	C16H19N3O4S	349.1138	349.1096	3.6067	[M+]+	11.675000000082	3	0.7402	rp	69-53-4	6249	HMDB0014559	-	C06574	N/A	N/A	N/A	N/A	N/A	N/A	45873.61	N/A	N/A	3611.29	N/A	N/A	N/A	N/A	N/A	N/A	N/A	N/A	N/A	N/A	29058.29	24679.15	25706.0	28827.76	25687.33	30620.39
MW0012480	T3_positive	Arbaprostil	Hormones and hormone related compounds	Hormones and hormone related compounds	C21H34O5	331.2263	366.2406	4.2255	[M+H-2H2O]+	1.05000000004907	3	0.7399	rp	55028-70-1	5283064	-	36134	-	1717.3	2742.48	26386.95	7886.53	5141.5	10101.75	3233.54	2568.55	5228.91	5359.9	1722.89	3774.04	7812.33	2284.7	2560.81	2832.64	1690.13	1611.72	23557.65	2299.68	8829.11	8731.56	9440.37	11102.01	9144.19	9583.35
MW0106487	T3_positive	Djenkolic acid	Organic acid and Its derivatives	Organic acid and Its derivatives	C7H14N2O4S2	219.0173	254.0395	0.5914	[M+H-2H2O]+	20.7499999999783	3	0.7395	rp	498-59-9	68134	-	-	C08275	235149.8	209460.18	213862.14	174256.84	235561.76	237381.81	217204.29	239647.49	263817.77	221786.92	153355.94	229857.27	213949.04	207957.05	232061.76	226313.53	244991.2	210572.92	183723.17	214232.8	233134.27	226579.12	186689.36	186902.48	242209.59	259073.8
MW0063299	T3_positive	R-2 Methanandamide	FA	Oxidized lipids	C23H39NO2	361.3034	361.2981	6.6594	[M+]+	14.5499999999288	3	0.7387	rp	157182-47-3	10361237	-	-	-	631220.21	490599.16	198365.35	263976.93	256580.42	546675.15	472036.22	410975.56	365353.93	491611.57	354048.57	422001.05	404059.97	432424.02	334776.08	247142.42	241467.04	441363.1	299635.2	317612.67	468662.22	365194.09	371549.47	525511.07	312363.7	328911.85
MW0012515	T3_positive	16,16-dimethyl-6-keto Prostaglandin E1	Hormones and hormone related compounds	Hormones and hormone related compounds	C22H36O6	379.2508	396.2512	8.8458	[M+H-H2O]+	7.2750000001065	3	0.7386	rp	75874-32-7	10905349	-	45595	-	4054.0	N/A	N/A	N/A	4524.82	730.19	49229.67	45107.5	10128.04	44097.72	31019.35	23580.17	34787.66	26327.93	25037.75	26521.74	26012.33	27148.8	15128.54	23301.62	17844.96	27283.72	14958.57	27851.53	17837.97	22039.99
MW0148150	T3_positive	Dantrolene sodium	SP	Cer	C14H9N4NaO5	337.0594	336.0471	0.6963	[M+H]+	12.6000000000204	3	0.7378	rp	14663-23-1 | 24868-20-0	6604100	-	-	C07933	67228.12	86491.17	59140.49	61847.83	14483.33	109639.66	88050.24	104554.56	71173.86	98401.3	151338.8	71630.09	98547.83	103313.73	117280.53	100516.11	133926.26	170164.52	153593.46	121327.74	14016.53	12823.22	14675.3	139402.4	17253.7	116200.4
MEDP0437	T3_positive	Ergothioneine	Organic acid and Its derivatives	Organic acid and Its derivatives	C9H15N3O2S	247.1206	229.0885	0.5739	[M+NH4]+	4.50000000000728	3	0.7378	rp	497-30-3	5351619	HMDB0003045	53	C05570	3695.08	4168.07	4226.41	4041.84	5167.22	4576.14	4588.22	4094.04	3969.84	4031.01	3817.13	5549.77	3996.2	4124.43	3557.61	3908.5	2942.97	3841.17	4517.24	4182.01	4536.77	4566.64	4551.77	4919.21	4726.34	4586.35
MW0123142	T3_positive	Bn-NCC-2	Heterocyclic compounds	Heterocyclic compounds	C40H48N4O13	775.3169	792.3218	4.7131	[M+H-H2O]+	2.05077012927252	3	0.7376	rp	173740-47-1	131752319	HMDB0038230	-	-	5967.7	1259.67	15088.59	15626.38	3614.8	68870.97	11992.39	7027.21	9574.88	34503.76	3013.73	629.33	710.13	N/A	N/A	1284.36	N/A	N/A	N/A	1057.65	20254.49	15043.9	18037.06	13488.52	20206.47	20746.53
MW0127068	T3_positive	Dimethyl selenide	Heterocyclic compounds	Heterocyclic compounds	C2H6Se	110.9742	109.9635	0.8721	[M+H]+	8.57499999998623	3	0.7373	rp	593-79-3	11648	HMDB0033212	-	C02535	22835.66	15994.74	17201.64	5999.08	19176.0	16717.3	8806.44	10206.42	8812.5	8567.23	19083.67	12030.94	23048.16	8312.67	17137.64	16487.46	23882.03	20101.85	27462.88	21703.68	17279.91	19585.63	17817.41	16502.77	13929.17	16340.0
MW0010983	T3_positive	(25S)-26-Hydroxy-24-methylenecycloartan-3-one	Aldehyde,Ketones,Esters	Ketones	C31H50O2	437.3727	454.3811	6.8481	[M+H-H2O]+	11.6146732464644	3	0.7361	rp	232266-06-7	78385389	HMDB0034555	-	-	11806.86	3624.27	21059.99	30471.12	12546.37	19040.93	15796.11	8064.9	2593.55	4657.47	2656.01	3834.46	4164.45	4733.92	4392.34	8927.26	2857.17	3493.64	2728.49	3005.43	2518.43	2219.68	3209.83	5218.46	1830.57	2365.68
MW0138171	T3_positive	Alvocidib	Heterocyclic compounds	Heterocyclic compounds	C21H20ClNO5	384.097	401.103	5.256	[M+H-H2O]+	6.75000000001091	3	0.7355	rp	146426-40-6 | 131740-09-5	5287969	-	-	-	12573.31	12543.32	12663.59	12277.96	14406.34	11715.69	13782.93	11299.65	13997.5	14183.21	13851.65	10656.66	11354.96	11667.57	11146.12	12050.34	11827.42	9323.36	11832.12	10630.45	7693.4	9309.78	8728.32	7245.45	6306.59	2763.64
MW0114019	T3_positive	Buflomedil	Heterocyclic compounds	Heterocyclic compounds	C17H25NO4	308.187	307.1784	1.2728	[M+H]+	3.35000000006858	3	0.7351	rp	55837-25-7	2467	-	-	-	12950.41	11205.79	9029.46	9456.41	11534.84	12599.5	10564.82	12973.59	9898.51	9237.71	10232.45	10577.94	10054.08	8961.87	12152.14	12798.32	10940.74	10707.23	10873.73	10120.67	10720.88	11997.72	10894.49	10812.29	9121.89	9175.23
MW0140132	T3_positive	(+)-Prosopinine	Alkaloids	Alkaloids	C18H35NO3	296.2554	313.2617	5.2045	[M+H-H2O]+	7.47499999988577	3	0.735	rp	14058-39-0	442654	-	-	C10167	10152.45	11430.8	6114.37	9347.26	12630.88	9228.77	12172.22	10394.63	10511.27	10906.89	12166.22	5941.08	10454.09	13676.01	13735.79	18519.25	11287.24	11905.03	11167.87	14079.14	18177.28	15568.02	16881.26	18567.06	19543.77	19862.14
MW0007574	T3_positive	Mefenorex	Benzene and substituted derivatives	Benzene and substituted derivatives	C12H18ClN	229.1424	211.1128	4.3302	[M+NH4]+	10.6999999999147	3	0.7349	rp	17243-57-1 | 111051-41-3 | 111051-42-4	21777	-	-	-	1999.43	1919.29	2026.72	2011.11	2649.39	1792.19	2164.7	1302.71	2041.28	2565.13	2955.23	2334.86	2028.91	1392.31	2304.82	2121.41	1859.53	1997.98	2692.24	2044.83	2288.8	2644.88	2603.89	2534.26	2290.96	2601.78
MW0106500	T3_positive	DL-Dopa	Amino acid and Its metabolites	Amino acid derivatives	C9H11NO4	197.0634	197.0688	2.0452	[M+]+	12.2750000000593	3	0.7343	rp	63-84-3	836	HMDB0000609	-	-	N/A	N/A	N/A	N/A	N/A	N/A	N/A	N/A	N/A	N/A	N/A	N/A	N/A	1019.23	N/A	N/A	N/A	N/A	N/A	N/A	1742.34	1876.55	818.06	1476.98	727.95	1754.99
MEDP1611	T3_positive	Glutamylglutamine	Amino acid and Its metabolites	Small Peptide	C10H17N3O6	276.1182	275.1117	0.8546	[M+H]+	2.09999999995603	3	0.7342	rp	26848-14-6	10171586	HMDB0028817	-	-	9250.97	1617.92	6968.6	5321.75	1872.18	14883.55	6075.29	3301.49	7767.72	7669.91	2142.61	7543.81	7916.53	6102.55	11231.68	8980.39	7516.09	7375.9	1972.62	6719.48	7421.9	5654.74	7734.56	3780.93	6166.05	5695.67
MW0049087	T3_positive	Cyasterone	Aldehyde,Ketones,Esters	Ketones	C29H44O8	520.3117	520.3036	5.6053	[M+]+	16.4903873725341	3	0.7339	rp	17086-76-9	119444	-	-	C08816	N/A	N/A	6306.06	N/A	N/A	7528.78	N/A	N/A	616.19	N/A	7835.28	18610.33	10978.05	N/A	21183.25	7836.62	4402.78	11143.77	32206.66	1022.76	2216.71	4779.23	4084.22	642.18	5043.61	1545.08
MW0126589	T3_positive	Staurosporine	Heterocyclic compounds	Heterocyclic compounds	C28H26N4O3	466.1956	466.2005	5.2387	[M+]+	9.4165596185465	3	0.7337	rp	62996-74-1 | 109189-95-9	44259	-	3307	-	5126.82	1914.35	7270.04	6956.76	2773.78	15215.53	3672.23	3357.42	3130.81	11940.84	4597.16	2273.9	2329.37	1245.06	4283.79	3394.82	4257.56	2353.1	10000.28	2622.45	955.99	4822.13	6008.91	6132.69	6171.7	4975.76
MW0108118	T3_positive	Malic acid	Amino acid and Its metabolites	Amino acid derivatives	C4H6O5	172.9877	134.0215	9.2033	[M+K]+	7.44999999994889	3	0.7328	rp	97-67-6	222656	HMDB0000156	-	C00149	26109.33	48808.55	66272.6	43812.94	50984.37	28669.81	47931.77	20255.77	54219.33	59810.27	95986.89	89964.08	99719.11	32129.74	102735.49	116710.31	117416.6	105297.89	82489.1	113511.23	18490.1	84407.11	92942.13	95358.11	90693.63	90384.05
MW0006349	T3_positive	Bezafibrate	Benzene and substituted derivatives	Benzene and substituted derivatives	C19H20ClNO4	362.1173	361.1081	5.0638	[M+H]+	4.77500000002351	3	0.7328	rp	41859-67-0	39042	HMDB0015465	-	-	N/A	7459.45	2880498.42	605.68	N/A	N/A	N/A	N/A	N/A	N/A	N/A	N/A	N/A	N/A	3836.77	N/A	N/A	N/A	N/A	N/A	278701.63	258803.14	275493.31	297619.78	252805.16	265761.15
MW0007400	T3_positive	Isocarbophos	Benzene and substituted derivatives	Benzene and substituted derivatives	C11H16NO4PS	312.0497	289.0538	3.0264	[M+Na]+	16.5749999999321	3	0.7327	rp	24353-61-5	90479	-	263529	-	10068.53	7628.12	3516.74	6897.69	7922.73	7914.01	6618.72	8868.35	8793.57	8144.0	7117.99	7251.34	8025.71	7983.46	9017.89	8802.85	9099.87	8376.71	8911.46	9875.2	10517.74	5102.96	9020.03	9982.57	12744.45	5644.52
MW0005739	T3_positive	5-Tricosyl-1,3-benzenediol	Benzene and substituted derivatives	Phenolics	C29H52O2	432.3948	432.3967	6.6767	[M+]+	3.3071518686173	3	0.7317	rp	70110-60-0	155462	HMDB0038524	-	-	9953.27	8930.84	12495.3	16296.44	12980.1	10712.01	10478.71	8090.72	6253.3	9310.6	6785.52	8090.42	5639.02	3817.56	6531.03	7392.01	4656.48	7693.09	6075.35	8217.64	5878.87	6133.82	5684.76	8601.17	6220.2	7664.9
MEDN0243	T3_positive	Pyridoxine	Heterocyclic compounds	Heterocyclic compounds	C8H11NO3	192.0646	169.0739	1.8806	[M+Na]+	3.52499999998201	3	0.7316	rp	65-23-6	1054	HMDB0000239	-	C00314	16716.54	12483.8	17705.12	7591.98	16292.1	13114.0	19905.88	19223.22	15818.09	11790.31	21631.0	21023.05	24790.21	28877.22	23896.56	20988.0	27615.41	18272.0	20544.34	18503.21	26603.58	23266.47	22530.86	27478.84	24533.55	24825.11
MW0138770	T3_positive	Licochalcone a	Aldehyde,Ketones,Esters	Ketones	C21H22O4	361.139	338.1518	4.017	[M+Na]+	5.27500000004011	3	0.7315	rp	58749-22-7	5318998	-	52227	-	7142.09	5642.82	3810.43	3124.86	3151.46	8102.61	4036.5	5549.27	12140.97	16181.94	11730.17	6224.13	7326.64	6769.27	7833.5	5241.29	10230.44	12974.72	11717.62	9790.24	10681.12	10442.83	10199.94	11735.48	12633.44	10359.71
MW0126835	T3_positive	Tozasertib	Heterocyclic compounds	Heterocyclic compounds	C23H28N8OS	464.2165	464.2107	4.6444	[M+]+	13.6145226284346	3	0.7314	rp	639089-54-6	5494449	-	64824	-	6932.1	8049.36	16076.05	10251.96	9272.29	37419.61	9128.76	12155.93	27718.99	27935.77	45936.5	25970.79	34408.63	11913.02	26172.72	18700.6	34919.1	34879.74	60301.87	36030.82	27432.1	28168.87	28815.42	30488.85	26937.13	27533.24
MW0110462	T3_positive	Verruculotoxin	Heterocyclic compounds	Heterocyclic compounds	C15H20N2O	244.1536	244.1576	2.3347	[M+]+	8.64999999997451	3	0.7313	rp	56092-63-8	162146	-	-	-	3167.45	1179.32	1686.82	935.48	2881.08	885.57	1853.45	3547.64	605.84	1724.42	1804.84	4858.9	1850.45	1887.93	1138.64	2311.37	1457.23	1629.17	2403.53	4361.52	2975.8	3257.99	3356.05	3953.56	3562.21	3018.17
MW0124402	T3_positive	Indiplon	Heterocyclic compounds	Heterocyclic compounds	C20H16N4O2S	376.0958	376.0994	4.4001	[M+]+	7.75000000004411	3	0.7312	rp	325715-02-4	6450813	-	-	-	N/A	N/A	N/A	N/A	N/A	N/A	27287.27	N/A	N/A	N/A	N/A	N/A	N/A	N/A	N/A	N/A	N/A	N/A	N/A	N/A	40848.33	41981.93	42904.73	43268.5	40907.7	41115.02
MW0169613	T3_positive	Oxethazaine	Benzene and substituted derivatives	Benzene and substituted derivatives	C28H41N3O3	467.319	467.3148	5.3607	[M+]+	10.0788700469414	3	0.7312	rp	126-27-2	4621	-	44658	-	22935.19	13328.44	4725.46	81751.01	17655.9	17662.25	8944.0	15631.15	15366.85	55649.8	9160.04	17117.79	62496.0	20485.89	5080.78	44342.88	8710.52	27215.6	52629.38	4610.35	32476.53	29633.82	31831.31	33012.28	28824.21	27983.2
MW0055241	T3_positive	N-acetylsphingosine	SP	SPH	C20H39NO3	342.3078	341.293	6.1772	[M+H]+	18.7750000000619	3	0.7312	rp	3102-57-6 | 195194-58-2	5497136	-	411	-	221344.75	417813.33	109406.92	371612.4	1611.08	401516.9	371921.11	224631.94	591541.47	442827.15	548441.03	453183.51	200143.28	494233.53	288285.26	2465.09	331171.79	441249.07	562002.42	166972.54	195697.55	478070.62	381153.73	464969.48	334607.16	237481.99
FDATP02125	T3_positive	Tetrabenazine	Benzene and substituted derivatives	Benzene and substituted derivatives	C19H27NO3	300.1986	317.1991	5.1172	[M+H-H2O]+	7.02500000002715	3	0.7305	rp	58-46-8	6018	HMDB0015592	-	C11168	951.43	1531.89	6491.03	4400.4	6189.64	6341.1	3683.6	3620.83	8143.3	3735.69	28467.32	13628.71	13504.31	4575.72	10454.11	23517.19	14867.59	9170.33	13801.52	9246.14	9939.23	9434.78	10392.61	9917.07	10341.91	9898.88
MW0125652	T3_positive	N-1,3-benzoxazol-2-ylguanidine	Benzene and substituted derivatives	Benzene and substituted derivatives	C8H8N4O	176.0727	176.0698	2.314	[M+]+	8.47499999999002	3	0.7305	rp	39123-82-5	222552	-	96363	-	4684.21	3504.65	3705.81	2673.28	3542.15	4307.04	4230.66	2436.93	4563.49	2699.25	3770.01	3735.57	3338.14	4176.83	3200.62	3390.97	4133.23	1917.56	2515.24	3632.78	6107.32	3153.16	4889.29	4087.54	5270.38	3701.65
MW0143325	T3_positive	4-Hexyloxyphenol	Benzene and substituted derivatives	Phenolics	C12H18O2	212.1639	194.1307	3.5654	[M+NH4]+	1.69999999997117	3	0.7295	rp	18979-55-0	29354	-	-	-	1522.63	1725.93	639.9	N/A	1748.02	3137.51	3232.32	2892.12	10515.55	12566.89	5495.17	2903.95	4151.06	1233.43	3443.61	4612.43	4537.2	9154.35	5835.01	2157.66	10615.93	5262.95	8270.24	8579.6	9048.38	9868.73
MW0106498	T3_positive	3-Hydroxyoctanoic acid	Organic acid and Its derivatives	Organic acid and Its derivatives	C8H16O3	143.1056	160.1099	3.9005	[M+H-H2O]+	2.59999999997262	3	0.7291	rp	14292-27-4 | 88930-08-9 | 120659-38-3	26613	HMDB0001954	35403	C20793	39904.28	1741.71	33404.72	3190.72	10875.21	1118.92	1891.89	1934.6	1464.14	1735.84	2007.99	1937.53	1374.14	1300.29	1584.09	1876.6	1168.72	2344.97	1562.64	1966.01	6965.45	8749.59	5009.75	9236.72	7454.69	7220.61
MW0150469	T3_positive	Gly-Pro-Met	Amino acid and Its metabolites	Small Peptide	C12H21N3O4S1	304.1285	303.1253	3.1132	[M+H]+	10.1999999999691	3	0.7286	rp	109456-28-2	67746222	-	16856	-	1385.06	1178.41	N/A	N/A	1129.12	N/A	N/A	2268.78	1391.27	1456.32	1643.44	1601.46	1620.59	N/A	N/A	865.1	2443.73	2585.66	1655.79	1960.81	2688.48	2607.82	2818.65	2633.36	2630.15	2438.78
MW0138019	T3_positive	D-Proline	Organic acid and Its derivatives	Sulfonic acids	C5H9NO2	116.0695	115.0633	0.785	[M+H]+	2.82499999997299	3	0.728	rp	344-25-2	8988	HMDB0003411	-	C00763	167113.87	94262.3	86122.77	42467.66	77436.8	104106.8	127877.11	150344.29	90716.1	130759.92	195445.19	155833.74	183108.78	143963.42	115061.67	97389.04	83539.37	117221.8	164211.82	151140.71	139957.42	133858.67	140266.94	140395.37	140258.8	122144.09
MW0015442	T3_positive	9-deoxy-9-methylene-Prostaglandin E2	Hormones and hormone related compounds	Hormones and hormone related compounds	C21H34O4	351.2521	350.2457	4.923	[M+H]+	2.27499999994052	3	0.7276	rp	61263-32-9	5283059	-	36129	-	N/A	N/A	9302.32	767.24	1313.37	N/A	838.12	748.23	N/A	785.69	612.85	N/A	1225.69	N/A	N/A	N/A	N/A	N/A	N/A	N/A	1233.01	1457.25	1394.2	1330.38	1029.51	1340.43
MW0017059	T3_positive	Chlormadinone acetate	Aldehyde,Ketones,Esters	Esters	C23H29ClO4	427.1587	404.1754	5.6053	[M+Na]+	14.1397438374349	3	0.7258	rp	302-22-7	9324	-	-	C74552	1473.18	7723.63	9542.6	2676.45	1144.62	4803.61	4269.8	4293.76	2180.21	2051.76	27318.23	11436.24	24508.15	8768.04	21061.91	22274.2	15802.88	13312.51	24678.88	24319.26	11751.28	13651.05	13787.09	13728.0	12803.66	12615.76
MW0139229	T3_positive	Ozagrel	Heterocyclic compounds	Heterocyclic compounds	C13H12N2O2	246.1243	228.0899	0.5739	[M+NH4]+	1.30000000005737	3	0.7258	rp	82571-53-7	5282440	-	63059	-	4370.04	5878.34	4247.03	3778.97	6028.53	4440.28	4889.7	4598.89	4565.75	3925.2	4160.02	5903.94	4151.02	4204.98	3973.15	4558.33	4519.5	5290.56	4531.95	3729.31	5785.41	3721.1	5105.93	5377.53	5025.5	5392.07
MEDL02503	T3_positive	Carnitine C16:0	Alkaloids	Alkaloids	C23H45NO4	422.3254	399.3349	6.1946	[M+Na]+	2.93613322997124	3	0.7253	rp	2364-67-2	-	HMDB0000222	-	C02990	44332.75	37476.84	217388.09	19261.65	60815.5	40369.99	11268.59	24063.2	28264.72	23381.99	116448.85	74371.53	65334.39	14819.01	37098.21	34796.06	75696.75	37453.6	67917.85	65936.16	58737.79	57445.98	53480.04	64894.81	55943.01	57253.35
ZINC12405245	T3_positive	Methyl linolenate	FA	Others	C19H32O2	331.2053	292.2402	4.3826	[M+K]+	4.67499999999177	3	0.7249	rp	301-00-8	5319706	-	-	-	260179.45	191008.38	259035.84	156674.08	188565.78	202071.94	268479.44	190389.26	310091.42	279711.33	301031.08	262881.96	236082.24	213556.21	215855.51	231734.5	221478.64	280653.66	230200.68	171147.24	252690.27	252807.2	264301.79	272816.21	268512.34	267413.25
MW0127573	T3_positive	Thiodiglycol	Others	Others	C4H10O2S	123.0428	122.0402	1.2031	[M+H]+	11.6249999999951	3	0.7238	rp	111-48-8	5447	HMDB0042033	-	-	38051.79	37862.98	36024.33	26359.81	34128.14	42957.89	41591.55	68728.53	40240.55	45150.45	45213.83	37569.73	61509.57	48935.32	38404.71	54023.02	49274.91	44338.5	54556.86	51577.07	51382.09	42331.24	46209.48	52576.47	41108.59	44527.51
MW0122996	T3_positive	Azasetron	Heterocyclic compounds	Heterocyclic compounds	C17H20ClN3O3	367.1493	349.1193	1.7587	[M+NH4]+	9.80000000012637	3	0.7236	rp	123040-69-7 | 123039-99-6	2264	-	-	-	25008.08	19175.97	17824.58	8466.4	26719.83	14232.31	23642.5	20968.33	22990.29	21459.03	14212.32	19456.72	21443.44	17494.65	15703.5	16567.76	16447.35	18504.99	18493.33	19488.81	33764.22	27356.74	28124.88	29387.23	26315.29	30664.18
MW0053485	T3_positive	Geranyl acetate	Aldehyde,Ketones,Esters	Esters	C12H20O2	214.1793	196.1463	5.3782	[M+NH4]+	2.32499999995639	3	0.7235	rp	105-87-3	1549026	HMDB0035157	-	C09861	35044.95	36588.09	17108.1	30857.2	32672.76	38658.54	60959.8	53991.95	124139.56	166105.92	64957.9	43427.15	45097.37	24867.1	36972.1	42350.3	55403.39	96440.2	69405.52	36305.5	82987.74	78946.24	76614.97	79747.42	78816.37	84272.07
MW0170029	T3_positive	Zaprinast	Heterocyclic compounds	Heterocyclic compounds	C13H13N5O2	294.1007	271.1069	0.8014	[M+Na]+	11.2000000000023	3	0.7231	rp	37762-06-4	135399235	-	44292	-	87441.79	127744.06	110426.46	135654.15	66153.52	89132.05	86310.07	70328.45	78243.89	93912.04	138094.67	110946.97	117989.97	123207.39	108525.32	101476.73	113037.58	138822.58	157466.21	101068.6	115197.28	103644.05	112656.47	110050.39	110649.88	109258.89
MW0017173	T3_positive	Dihomo-gamma-linolenic acid	FA	FFA	C20H34O2	289.2555	306.2559	6.5218	[M+H-H2O]+	7.30000000004338	3	0.7229	rp	1783-84-2	5280581	HMDB0002925	259	C03242	22401.62	19482.12	19276.46	21066.16	22417.35	23152.18	21929.66	13792.4	10857.13	12612.22	12148.89	12493.74	10521.45	8619.79	8830.89	11912.78	7272.74	3352.22	7781.79	8499.84	2540.01	11576.34	6903.65	5885.29	3457.72	598.74
MW0054030	T3_positive	Ipomeatetrahydrofuran	Aldehyde,Ketones,Esters	Ketones	C15H28O3	279.1948	256.2038	6.4701	[M+Na]+	4.14999999989618	3	0.7227	rp	92448-62-9	131752981	HMDB0040904	-	-	N/A	2660.23	16257.93	1530.31	2167.02	9529.01	7649.8	N/A	4605.81	N/A	10798.66	4630.0	16821.1	3178.94	8141.84	5228.74	4084.05	7941.12	11253.01	2196.55	4304.81	5901.06	1929.18	4216.15	5919.92	5303.84
MW0157884	T3_positive	DL-threo-beta-Hydroxyaspartic acid	Amino acid and Its metabolites	Small Peptide	C4H7NO5	187.9993	149.0324	9.0776	[M+K]+	9.20000000000698	3	0.7224	rp	7298-99-9 | 4294-45-5	443239	-	-	-	69605.87	77796.41	53753.43	60949.37	42933.18	43932.2	97336.59	43831.15	82134.63	94177.62	112060.1	107296.33	122506.17	38255.77	117108.75	43196.43	96321.81	121311.35	67736.7	120160.23	49699.08	41754.58	137175.22	67428.23	146439.77	109463.97
MW0141862	T3_positive	2-(2-Naphthoxy)propionic acid methyl ester	Benzene and substituted derivatives	Benzene and substituted derivatives	C14H14O3	231.1067	230.0943	0.5739	[M+H]+	12.7750000000049	3	0.7216	rp	30406-75-8	443228	-	-	-	13608.15	17029.38	13125.91	13296.69	17266.74	15776.91	15889.96	16617.04	14570.39	14342.71	15222.68	22009.85	13993.64	15055.82	13844.8	15257.17	16663.82	19357.98	18138.67	17766.51	22470.86	15434.07	15889.28	17792.29	16384.45	18452.07
MW0103076	T3_positive	Valproic acid	Organic acid and Its derivatives	Organic acid and Its derivatives	C8H16O2	145.1213	144.115	5.9872	[M+H]+	2.57499999996469	3	0.7201	rp	99-66-1	3121	HMDB0001877	2986	C07185	76741.19	1317.72	79078.18	9395.67	7070.41	1326.75	1067.66	1175.16	1562.96	792.7	1666.15	1285.55	972.0	1351.38	1216.1	1098.97	1379.19	1260.21	N/A	922.82	14906.53	16407.45	14955.35	13250.96	16949.17	15255.91
MW0118913	T3_positive	2-Thiouracil	Heterocyclic compounds	Heterocyclic compounds	C4H4N2OS	111.0028	128.0044	0.5914	[M+H-H2O]+	4.17499999993964	3	0.7194	rp	141-90-2 | 80275-68-9 | 125220-28-2 | 156-82-1 | 124700-71-6 | 126160-72-3 | 124700-72-7	1269845	-	-	C19304	25508.0	23750.23	18552.35	21776.3	29880.47	19731.8	25705.64	23405.19	24715.36	24039.0	21493.28	28320.38	27744.87	21103.55	19968.2	21667.09	20865.61	22334.68	27480.15	26715.9	17117.37	21419.15	26815.89	30884.34	25647.73	27213.37
MW0108473	T3_positive	N-(N-(3-carboxyoxirane-2-carbonyl)leucyl)isoamylamine	Alcohol and amines	Amines	C15H26N2O5	314.1801	314.1842	2.4703	[M+]+	8.9250000000618	3	0.7193	rp	76684-89-4	123664	-	44982	-	N/A	N/A	29632.09	598.75	3056.69	N/A	N/A	2848.5	5452.75	3314.6	N/A	N/A	N/A	N/A	846.33	N/A	N/A	N/A	N/A	N/A	1625.79	1435.04	1823.61	1679.99	1639.64	1476.42
MW0016248	T3_positive	Busulfan	Organic acid and Its derivatives	Sulfonic acids	C6H14O6S2	264.0538	246.0232	1.8806	[M+NH4]+	8.19999999990273	3	0.7188	rp	55-98-1	2478	HMDB0015143	-	C06862	7871.2	7788.53	8127.71	6731.88	7573.54	8091.18	8321.99	8579.67	6744.0	8061.56	7251.12	6228.93	7634.79	6632.16	6909.03	6956.7	7730.08	5940.78	7293.76	6933.01	6500.17	7263.07	6680.38	6867.85	6372.84	6193.89
MEDP1131	T3_positive	Arachidoyl glycine	Amino acid and Its metabolites	Amino acid derivatives	C22H43NO3	352.3207	369.3243	7.6764	[M+H-H2O]+	0.725000000016962	3	0.718	rp	617703-96-5	71433203	-	62991	-	667871.99	624531.62	892516.77	1718874.27	1195070.42	814291.05	410259.55	89141.5	52735.07	64591.72	37398.19	37255.9	32348.47	25904.46	14845.08	22670.94	26179.54	25066.35	35299.08	19429.22	9900.51	7858.28	10587.54	7138.87	6163.45	9264.5
MW0007933	T3_positive	DL-2-(2,4-Dinitroanilino)-4-(methylsulphinyl)butyric acid	Benzene and substituted derivatives	Benzene and substituted derivatives	C11H13N3O7S	331.0501	331.0474	0.785	[M+]+	7.94999999996548	3	0.717	rp	1695-02-9	102676	-	24044	-	49325.31	61891.86	23080.86	49234.63	24271.02	59545.62	41510.87	37322.02	36068.29	48616.12	86476.32	49803.8	72946.61	44979.15	53401.91	54165.99	64940.49	71187.36	106032.13	57243.81	34818.05	51023.38	51514.23	48237.66	32817.5	41985.46
MW0106597	T3_positive	Epalrestat	Benzene and substituted derivatives	Benzene and substituted derivatives	C15H13NO3S2	319.0371	319.0337	2.2624	[M+]+	9.79999999998427	3	0.7168	rp	82159-09-9	1549120	-	-	-	15641.26	14557.21	13532.73	12692.99	15406.09	18111.07	16056.95	18130.61	16193.21	16814.94	17096.88	16958.03	17610.65	15617.62	19750.77	21147.26	18564.74	17354.07	15699.14	14935.46	12217.76	16652.95	14196.12	15095.61	12738.36	11842.79
MW0009646	T3_positive	Raclopride	Benzene and substituted derivatives	Benzene and substituted derivatives	C15H20Cl2N2O3	347.0879	346.0851	3.8609	[M+H]+	11.2500000000182	3	0.7158	rp	84225-95-6 | 104953-11-9	3033769	-	34485	-	N/A	N/A	2463040.46	716957.29	1370165.69	N/A	93576.97	N/A	N/A	26576.83	N/A	N/A	2561290.34	1704989.59	N/A	N/A	N/A	N/A	N/A	634587.98	419469.09	447676.39	429699.61	444753.25	426537.72	440829.25
MW0140582	T3_positive	(R)-2-Methylpyrrolidine	Heterocyclic compounds	Heterocyclic compounds	C5H11N	86.0956	85.0891	0.9072	[M+H]+	2.12499999999949	3	0.7152	rp	41720-98-3	641544	-	-	C20809	87763.05	76012.46	37664.34	39440.92	59076.57	123928.84	91144.46	94220.42	67735.62	112278.32	88608.76	65565.69	78879.02	28280.34	57671.53	99822.05	82250.17	67013.91	103937.86	113019.14	72440.32	80422.22	75302.75	77518.6	73648.19	43875.24
FDATP01719	T3_positive	Octodrine	Others	Medicine	C8H19N	130.1579	129.1517	2.5573	[M+H]+	2.8749999999178	3	0.7147	rp	543-82-8	10982	-	-	-	12469.48	9119.57	11475.96	10478.43	8465.53	9624.4	11149.18	10052.49	10686.74	10691.42	10719.06	11406.05	11952.01	10951.65	10147.44	10444.98	9912.71	13542.3	12474.51	10795.77	7964.0	7100.71	8295.6	7716.99	7217.3	8090.2
MW0159781	T3_positive	Dibasic sodium phosphate	Heterocyclic compounds	Heterocyclic compounds	Na2HPO4	142.9527	141.9408	9.0731	[M+H]+	11.5500000000424	3	0.7146	rp	7558-79-4	24203	-	-	C13558	266449.64	76599.93	188563.7	280993.22	132233.58	233917.95	78301.44	152088.68	213344.62	106060.84	263317.41	276534.88	94898.18	208030.55	281105.79	340730.55	151068.94	293777.91	127838.96	307217.4	283305.62	154198.19	104171.93	104298.33	98554.97	94889.31
MW0119986	T3_positive	4-(Methylnitrosamino)-1-(3-pyridyl)-1-butanol	Heterocyclic compounds	Heterocyclic compounds	C10H15N3O2	232.1097	209.1164	2.2451	[M+Na]+	9.92500000002394	3	0.7137	rp	76014-81-8	104856	HMDB0041809	-	C19574	2677.09	2603.91	3292.46	3721.71	3412.55	2984.41	2691.41	2795.78	3181.42	2545.83	3233.61	2751.89	3311.88	3017.34	2789.26	2416.01	2215.44	3150.28	2513.24	1387.03	3575.27	2988.82	3674.94	3789.07	3481.9	3629.31
MW0126063	T3_positive	penitrem A	Heterocyclic compounds	Heterocyclic compounds	C37H44ClNO6	656.2696	633.2857	5.1172	[M+Na]+	8.25873274889883	3	0.7134	rp	12627-35-9	6610243	-	-	C20070	11173.69	4462.69	16916.18	14445.53	6976.6	26655.98	6224.53	9636.46	12057.27	21279.15	11788.4	11422.24	7094.43	4019.34	13409.59	8094.16	11348.63	5587.6	8588.96	6233.84	10612.22	10153.35	11065.34	11617.03	11526.37	11436.24
MW0124804	T3_positive	Methabenzthiazuron	Benzene and substituted derivatives	Benzene and substituted derivatives	C10H11N3OS	239.0909	221.0623	3.8087	[M+NH4]+	13.1999999999266	3	0.7131	rp	18691-97-9	29216	-	68678	-	17556.49	8027.21	114215.92	128365.52	13907.7	22361.75	5935.14	328679.57	55338.15	9839.93	118560.82	96882.65	202801.54	15464.26	246949.47	221744.21	63238.61	42410.57	81199.06	49600.81	81489.86	75154.51	97519.75	96253.94	90758.41	91199.05
MW0112755	T3_positive	3-Aminopropionaldehyde	Aldehyde,Ketones,Esters	Aldehydes	C3H7NO	56.0488	73.0528	0.8373	[M+H-H2O]+	1.65000000002635	3	0.713	rp	352-92-1	75	HMDB0001106	6007	C05665	20670.84	19731.92	18715.31	19085.15	18591.48	22591.05	20053.46	20942.83	19907.27	21285.0	21074.05	20381.3	20532.63	19602.77	21812.18	22559.58	20898.99	21365.19	23164.11	22791.25	21804.81	21481.5	21402.76	21626.97	20555.59	20682.96
MW0106120	T3_positive	Carisoprodol	Aldehyde,Ketones,Esters	Esters	C12H24N2O4	299.138	260.1736	4.8356	[M+K]+	2.9750000000206	3	0.7128	rp	78-44-4	2576	HMDB0014539	-	C07927	16551.76	2843.63	9794.51	10769.0	4166.43	30318.45	5601.58	8975.25	15651.1	57072.98	18916.26	8048.12	14363.96	3173.76	26046.86	15348.79	17712.07	13854.81	18247.47	7781.13	14013.15	13257.44	13911.41	14552.56	14259.87	13724.76
MEDP1670	T3_positive	Gly-Gly-Phe	Amino acid and Its metabolites	Small Peptide	C13H17N3O4	297.1534	279.1219	2.4712	[M+NH4]+	6.02500000013606	3	0.7125	rp	6234-26-0	6993373	-	21681	-	650.37	N/A	55430.01	1239.7	6004.54	N/A	N/A	5562.19	10181.51	7230.6	N/A	N/A	N/A	N/A	1732.69	1039.42	N/A	N/A	N/A	N/A	2801.78	3369.25	3504.53	3486.45	3155.02	3721.91
MW0129533	T3_positive	1-(2-Hydroxyphenyl)-3-phenylpropane-1,3-dione	Aldehyde,Ketones,Esters	Ketones	C15H12O3	279.0385	240.0786	0.7677	[M+K]+	8.34999999995034	3	0.7125	rp	1469-94-9	73849	-	43644	C22066	116524.92	83365.55	28168.2	87157.71	72393.36	124607.91	96641.07	106619.2	72909.16	69240.73	69058.16	69663.92	96662.12	58882.0	107862.06	103189.41	82908.35	91666.91	97614.15	105912.0	89360.9	83242.26	70920.26	77977.43	55672.54	64429.74
MW0000302	T3_positive	Irinotecan	Heterocyclic compounds	Heterocyclic compounds	C33H38N4O6	586.2742	586.2791	5.1172	[M+]+	7.57319079549798	3	0.7123	rp	100286-90-6	60838	HMDB0014900	-	C16641	515987.23	161279.28	722516.5	619632.88	290837.15	1594277.83	247408.65	411998.12	545324.71	1063090.12	545315.94	231583.22	311845.89	121920.85	631753.6	336379.42	487614.96	241533.21	415210.55	272225.58	435696.63	455660.37	448456.46	478391.09	434494.04	421835.98
FDATN00665	T3_positive	Diacerein	Benzene and substituted derivatives	Benzene and substituted derivatives	C19H12O8	386.0868	368.0532	1.8806	[M+NH4]+	0.800000000111822	3	0.712	rp	13739-02-1 | 112118-18-0	26248	-	44094	-	5813.25	5665.49	5707.02	4809.47	4937.34	5380.25	7554.0	6887.7	4218.48	6805.46	5153.23	4593.19	4968.77	6146.72	4619.44	5299.45	5990.69	5197.55	6429.19	5228.02	4122.65	4650.02	5670.84	5021.67	4750.43	4450.37
MW0153387	T3_positive	Manniflavanone	Aldehyde,Ketones,Esters	Ketones	C30H22O13	590.0989	590.106	3.7738	[M+]+	11.2522244750681	3	0.7119	rp	73428-17-8	198549	-	-	C09763	N/A	N/A	N/A	N/A	N/A	N/A	18355.09	N/A	N/A	N/A	N/A	N/A	N/A	N/A	N/A	N/A	N/A	N/A	N/A	N/A	15009.84	17068.12	18083.91	17779.9	15860.96	14539.13
MW0006965	T3_positive	Elesclomol	Benzene and substituted derivatives	Benzene and substituted derivatives	C19H20N4O2S2	418.1422	400.1028	4.7067	[M+NH4]+	13.2253408914476	3	0.7108	rp	488832-69-5	300471	-	64715	-	1698.04	N/A	1546.91	666.91	N/A	4205.94	952.25	1682.65	5339.5	13397.83	1820.24	928.05	1272.11	N/A	1992.35	3399.58	1944.4	1006.49	990.35	533.79	2988.46	2166.91	2411.1	2668.87	2521.95	2704.25
MW0012501	T3_positive	15S-hydroperoxy-11Z,13E-eicosadienoic acid	FA	Oxidized lipids	C20H36O4	323.2662	340.2614	6.0217	[M+H-H2O]+	20.3500000000645	3	0.7108	rp	145375-41-3	5282869	-	35361	-	6865.73	9635.02	7790.98	8299.96	8543.35	9552.8	9201.85	8679.45	6499.96	10179.74	8762.74	8873.38	8554.71	8654.6	10044.74	7139.41	8939.73	9564.26	9273.17	9249.03	6434.7	11369.12	12409.21	8891.17	11185.44	8259.94
MEDN1041	T3_positive	9(S)-HpOTrE	FA	Oxidized lipids	C18H30O4	293.2108	310.2144	6.6422	[M+H-H2O]+	0.774999999890724	3	0.7103	rp	111004-08-1	6450029	-	-	-	5982.6	5821.83	7328.06	4496.25	1519.51	5326.25	5072.47	2378.9	1554.83	3305.52	4053.09	8201.46	8054.08	1569.71	3973.26	1186.36	3133.46	3766.67	3033.8	3494.6	1776.79	3719.37	4244.87	3387.34	3974.58	3599.49
MW0112845	T3_positive	3-Hydroxypropanal	Aldehyde,Ketones,Esters	Aldehydes	C3H6O2	187.0437	74.0368	1.4381	[2M+K]+	17.3500000000359	3	0.7102	rp	2134-29-4	75049	HMDB0003453	6935	C00969	4388.62	1535.59	4633.43	5324.2	4029.99	9621.11	6316.07	2339.32	2068.3	11105.5	3219.34	2658.19	2365.45	N/A	1670.84	1773.36	2301.38	1556.11	2135.48	3202.43	3533.7	4152.5	4300.86	4035.79	4435.83	4871.97
MW0016385	T3_positive	Capsidiol	Alcohol and amines	Alcohols	C15H24O2	219.1736	236.1776	4.7131	[M+H-H2O]+	1.82500000001085	3	0.7097	rp	37208-05-2	161937	HMDB0002352	-	C09627	21649.85	24752.37	18159.76	22171.94	17597.5	22798.1	21314.16	22211.62	17822.64	21344.49	21483.8	17439.09	22246.39	18888.03	24186.9	18717.66	18703.83	21901.49	21186.96	22676.67	16132.36	16334.26	20401.5	20316.12	19481.88	19212.83
MW0144854	T3_positive	1-(2,4-Dihydroxyphenyl)-17-(6-hydroxy-1-benzofuran-2-yl)-11-methyl-2,20-dioxapentacyclo[11.7.1.03,8.09,21.014,19]henicosa-3(8),4,6,11,14,16,18-heptaene-5,15-diol	Heterocyclic compounds	Heterocyclic compounds	C34H26O8	562.1588	562.1628	3.548	[M+]+	6.17259496976376	3	0.7096	rp	87085-00-5	196583	-	-	-	979.71	N/A	N/A	5833567.08	746369.05	51101.84	28674.74	19973.1	16202.11	21524.09	10188.5	8737.06	9400.01	6342.19	4952.3	4695.47	3906.08	3709.15	3245.49	2662.61	151182.45	112515.96	130714.11	142734.28	142493.2	158318.55
MW0015861	T3_positive	Arachidonylcyclopropylamide	Benzene and substituted derivatives	Benzene and substituted derivatives	C23H37NO	343.2874	343.2875	5.7438	[M+]+	0.974999999954207	3	0.7087	rp	229021-64-1	5311007	-	64928	-	102811.69	70108.83	9592.51	4274.82	5006.07	803.62	57364.0	572697.06	401706.37	80759.88	376662.11	350040.6	256147.56	262253.07	131438.14	325988.81	101395.56	156832.68	156060.25	83866.58	276139.16	185286.88	181726.53	225946.04	89854.53	66258.37
MW0054942	T3_positive	methylcarbamyl PAF	GP	PC	C26H55N2O7P	538.3851	538.3747	6.5562	[M+]+	20.2647158846287	3	0.7087	rp	91575-58-5	124663	-	43418	C00157	61889.14	23534.01	105672.1	50564.62	4121.66	42010.1	124708.6	16808.51	23260.42	38447.49	19542.67	154122.03	92908.33	138991.19	156373.32	60170.6	223655.67	128205.16	193624.45	124824.2	139233.9	114269.45	35817.41	88078.36	31172.31	187042.88
MW0103560	T3_positive	Fialuridine	Nucleotide and Its metabolites	Nucleotide and Its metabolites	C9H10FIN2O5	394.9461	371.9618	4.1751	[M+Na]+	12.6250000000994	3	0.7086	rp	69123-98-4	50313	-	-	-	6987.56	6811.0	5520.99	6764.48	6665.26	6806.2	6895.42	4883.19	6566.07	6745.33	6484.28	6148.25	6233.57	7409.69	7837.94	6301.75	6642.96	5951.9	6084.76	6982.97	5629.81	6703.73	6064.12	6140.22	5045.05	5291.05
MW0150782	T3_positive	Hexadecasphinganine	SP	SPH	C16H35NO2	256.2627	273.2668	5.5006	[M+H-H2O]+	1.94999999990841	3	0.708	rp	28457-97-8	656816	-	-	-	10273.27	14195.09	7614.91	8354.85	12348.41	8660.16	12175.55	7215.14	8742.81	8008.02	11309.43	11611.95	6915.09	8871.03	10809.39	18878.71	14515.57	9839.32	10224.95	13345.24	11588.22	12218.95	12183.31	12659.06	12316.58	10838.51
MW0138431	T3_positive	Ibuprofen	Heterocyclic compounds	Heterocyclic compounds	C13H18O2	207.137	206.1307	5.5383	[M+H]+	2.44999999999607	3	0.708	rp	15687-27-1	3672	HMDB0001925	572	C01588	1357.41	4867.56	3863.48	1142.4	2690.61	5072.5	4680.39	1002.99	6707.38	2451.34	10472.96	9201.82	6698.94	3026.95	6175.29	4202.39	8950.5	5929.06	5299.06	1478.9	5060.05	5491.35	4961.51	4745.59	4855.51	4876.02
MW0052938	T3_positive	Formestane	Aldehyde,Ketones,Esters	Ketones	C19H26O3	285.1801	302.1882	4.6848	[M+H-H2O]+	11.9750000000352	3	0.7071	rp	566-48-3	11273	-	-	-	966.77	2315.04	3085.06	1330.74	N/A	6691.05	4997.38	N/A	2409.38	3473.01	8949.56	2403.53	866.3	2515.11	1607.45	N/A	1716.57	3003.15	2911.91	2633.97	3768.9	3205.14	3259.17	3231.37	4072.02	3596.17
MW0110905	T3_positive	Altretamine	Alcohol and amines	Amines	C9H18N6	211.1685	210.1593	5.8311	[M+H]+	4.77500000002351	3	0.7068	rp	645-05-6	2123	HMDB0014631	-	-	102016.69	93185.04	75747.26	107798.88	102521.15	102834.02	94745.91	94862.88	130713.31	205098.28	107458.56	84511.66	76715.21	87826.63	84410.96	98711.73	108299.84	107459.09	112383.62	79769.58	87513.17	98384.68	113404.73	118353.89	102064.81	105032.17
MW0134121	T3_positive	5,7-Dihydroxy-2-phenyl-6-[3,4,5-trihydroxy-6-(hydroxymethyl)oxan-2-yl]-8-(3,4,5-trihydroxyoxan-2-yl)chromen-4-one	Aldehyde,Ketones,Esters	Ketones	C26H28O13	548.1434	548.153	4.1565	[M+]+	16.5829767552724	3	0.7058	rp	185145-34-0	44715843	HMDB0140256	-	-	N/A	N/A	N/A	1541.45	N/A	N/A	21113.57	N/A	N/A	4536.42	N/A	N/A	N/A	N/A	N/A	N/A	N/A	N/A	N/A	N/A	17116.75	16821.82	16494.36	18502.32	17127.95	16887.76
MW0115223	T3_positive	Raloxifene	Benzene and substituted derivatives	Benzene and substituted derivatives	C28H27NO4S	512.1199	473.1661	4.1097	[M+K]+	18.3156877887643	3	0.7054	rp	84449-90-1	5035	HMDB0014624	-	C07228	N/A	N/A	N/A	3774.38	1206.37	N/A	8154.13	N/A	N/A	N/A	N/A	N/A	N/A	N/A	N/A	N/A	N/A	N/A	N/A	N/A	4247.3	7512.47	6870.7	6682.86	5609.38	4104.08
MW0138968	T3_positive	Minocycline	Heterocyclic compounds	Heterocyclic compounds	C23H27N3O7	458.2012	457.1849	4.1565	[M+H]+	19.6424120706501	3	0.7054	rp	10118-90-8	54675783	HMDB0015152	-	C07225	2119.29	2705.88	4323.99	N/A	505.88	N/A	2596.28	12581.63	557.0	2030.52	2170.23	5105.06	3857.01	875.05	1483.89	1072.92	1775.58	2619.78	4689.55	3025.56	5549.42	5675.65	5882.62	6188.36	5290.68	5879.91
MW0010059	T3_positive	Vialinin A	Benzene and substituted derivatives	Benzene and substituted derivatives	C34H26O8	562.1583	562.1628	3.9822	[M+]+	7.06201787605055	3	0.7051	rp	858134-23-3	11563133	-	45274	-	N/A	N/A	N/A	409478.73	68946.55	4752.9	3502.08	1371.46	1111.62	1341.95	N/A	N/A	N/A	721.09	N/A	N/A	N/A	N/A	N/A	N/A	16569.65	10259.06	11720.6	13419.36	14018.86	15520.94
MW0000104	T3_positive	7-Ethyl-10-(4-N-aminopentanoic acid)-1-piperidino)carbonyloxycamptothecin	Alkaloids	Alkaloids	C33H38N4O8	618.2616	618.269	5.6923	[M+]+	11.0955037233511	3	0.705	rp	181467-56-1	10077584	HMDB0060661	-	-	25315.86	10582.75	30448.06	28682.03	16445.34	49847.65	10798.8	10315.62	19177.84	53758.05	28770.07	13264.25	14074.23	2418.26	21829.5	13701.73	22137.82	12870.73	33632.26	16227.56	31771.04	25404.36	29774.27	33902.24	31227.59	31234.69
MW0007258	T3_positive	Glycerol	Alcohol and amines	Alcohols	C3H8O3	158.9955	92.0473	1.2379	[M-2H+3Na]+	12.8500000000287	3	0.7048	rp	56-81-5	753	HMDB0000131	-	C00116	45103.44	51309.19	41501.97	39648.85	57662.53	40709.83	44335.74	42492.2	49999.24	28693.04	47759.97	44268.03	38262.43	40514.93	38010.26	38650.19	45155.77	49226.05	38456.17	38661.67	45326.09	37342.64	38047.52	49968.94	36150.29	39835.69
MW0016257	T3_positive	Butyl linoleate	Aldehyde,Ketones,Esters	Esters	C22H40O2	354.3357	336.3028	6.6078	[M+NH4]+	2.57500000003574	3	0.7044	rp	2634-45-9	6436910	-	265060	-	1677.82	26631.43	28848.38	45536.38	44275.79	34133.01	24512.87	22866.8	14929.04	26048.81	16308.38	13638.76	1776.07	38817.44	4963.58	17534.15	8624.35	12187.14	12095.4	17643.46	N/A	16005.2	11227.51	13660.44	14596.65	6552.89
MW0146820	T3_positive	Boldenone	Aldehyde,Ketones,Esters	Ketones	C19H26O2	304.2302	286.1933	5.6053	[M+NH4]+	7.54999999998063	3	0.7043	rp	846-48-0	13308	-	-	-	519.71	N/A	1129.08	661.21	1432.85	1327.47	823.88	782.94	926.13	N/A	8083.22	5012.23	7342.47	2923.79	3557.31	8326.32	4007.26	2580.23	5382.35	4351.27	3673.79	3852.94	3913.57	3505.39	3689.83	3773.85
MW0122821	T3_positive	Americanin B	Heterocyclic compounds	Heterocyclic compounds	C27H24O9	475.1389	492.142	5.8597	[M+H-H2O]+	0.357790239548644	3	0.7037	rp	77053-44-2	73352644	HMDB0037338	-	-	40995.93	32819.47	37059.67	35289.13	33467.66	33639.7	15290.33	35776.81	13116.94	11711.17	31371.86	12907.65	24792.15	22436.56	30280.84	33939.41	31021.22	23184.36	28049.19	28005.2	8377.64	45694.89	30650.88	22826.44	22196.11	19643.72
MW0138088	T3_positive	Epothilone B	Aldehyde,Ketones,Esters	Ketones	C27H41NO6S	507.2575	507.2655	4.2413	[M+]+	14.7063183706545	3	0.7035	rp	152044-54-7	448013	-	41006	-	1182.85	1940.31	32141.85	7234.62	4403.62	10779.42	3320.17	1580.54	5065.43	4980.2	1315.24	5073.05	8542.43	2324.05	1758.0	2630.5	1631.82	2752.08	21587.0	1836.93	15369.42	10067.22	11362.37	13629.77	11862.47	10382.48
MW0145623	T3_positive	Kenpaullone	Organic acid and Its derivatives	Organic acid and Its derivatives	C16H11BrN2O	327.0073	326.0055	6.367	[M+H]+	13.6750000000063	3	0.7031	rp	142273-20-9	3820	-	44866	-	115969.19	108983.47	105782.79	115651.2	81862.19	142960.08	88105.43	88050.24	63402.92	49097.7	48583.65	51225.48	82252.69	53857.71	60578.39	48543.52	77577.9	48977.2	47362.47	49121.79	64747.11	51665.91	73242.82	83506.38	48369.22	79375.55
MEDP1002	T3_positive	Acetylcholine	Aldehyde,Ketones,Esters	Esters	C7H15NO2	185.0825	146.1181	0.5739	[M+K]+	3.00000000002854	3	0.7031	rp	51-84-3	187	HMDB0000895	57	C01996	3159.62	4054.09	5546.29	6044.21	7362.59	5022.91	5380.58	6026.82	5004.64	4957.47	5497.26	7273.18	6541.83	4891.18	4468.46	5468.35	5932.6	6231.5	5885.82	5214.29	5198.47	4796.6	5378.42	6022.63	4057.24	4929.91
MW0007415	T3_positive	Isofenphos-methyl	Benzene and substituted derivatives	Benzene and substituted derivatives	C14H22NO4PS	331.1038	331.1007	4.1041	[M+]+	8.94999999985657	3	0.7031	rp	99675-03-3 | 83542-84-1	127394	-	263523	-	N/A	N/A	N/A	N/A	N/A	N/A	8504.24	N/A	N/A	N/A	N/A	N/A	N/A	N/A	N/A	N/A	N/A	N/A	N/A	N/A	3917.98	7597.56	6202.17	3680.67	5825.3	3815.64
MW0055136	T3_positive	Mupirocin	FA	Others	C26H44O9	518.323	500.2985	6.4873	[M+NH4]+	18.192957751198	3	0.7019	rp	12650-69-0	446596	HMDB0014554	-	C11758	315437.4	542155.25	520177.76	132505.5	1113552.33	342424.41	175134.24	1110804.39	160657.39	150734.14	850091.38	691988.86	1154923.66	388254.44	508661.65	493736.71	655721.58	524141.96	774086.07	373527.2	526363.06	584540.72	539902.62	583204.32	527183.48	549110.43
MW0114628	T3_positive	Inositol 1,3-bisphosphate	Carbohydrates and Its metabolites	Phosphate sugars	C6H14O12P2	322.9894	339.9961	0.6261	[M+H-H2O]+	8.37500000002933	3	0.7019	rp	103597-56-4	128419	HMDB0006234	45109	C04062	33612.6	37356.45	35458.45	42922.37	42941.7	43013.91	35013.12	37228.88	33351.62	33192.28	34763.9	45496.83	37292.76	32959.07	36716.44	39106.79	39193.54	30963.68	33217.07	38489.67	38342.2	35824.06	39310.89	41110.38	40176.51	38303.76
MW0052722	T3_positive	Ethyl arachidonate	FA	Others	C22H36O2	355.2625	332.2715	6.0217	[M+Na]+	4.17499999997517	3	0.7008	rp	1808-26-0	5367369	-	404	-	13941.93	23105.98	12246.64	10063.54	13251.22	10095.22	13900.22	17796.82	13975.15	17510.41	15965.7	9579.31	75043.04	23663.09	14355.23	10532.91	11183.43	48587.0	30338.79	22485.0	22162.97	23513.91	25949.69	26312.05	22104.36	22653.61
MW0012930	T3_positive	Hexanolamino PAF C-16	GP	PC	C30H62NO7P	618.3831	579.4264	5.0111	[M+K]+	10.495002026126	3	0.7007	rp	137566-83-7	132080	-	62937	C00157	20161.09	2813.5	3410.86	3167.78	6207.4	15790.71	4569.92	945.89	8201.34	9515.69	5978.89	35929.22	2417.74	761.47	2577.08	1755.49	2146.83	1130.68	5277.18	3097.88	4819.24	9800.11	7881.42	6751.83	7811.76	8234.43
MW0122903	T3_positive	Arachidonoyl Serotonin	Tryptamines,Cholines,Pigments	Tryptamines	C30H42N2O2	463.3283	462.3246	5.5879	[M+H]+	7.83455610319565	3	0.7002	rp	187947-37-1	10027372	-	63067	-	1336.61	N/A	N/A	N/A	3307.33	14726.27	44744.98	53608.51	7872.75	45463.77	29883.14	32764.74	44087.32	39857.2	38659.19	83860.78	37070.74	39725.6	17848.39	34921.57	42590.81	29898.69	25148.18	41229.2	45346.45	38246.31
MW0125729	T3_positive	Desmethylclomipramine	Heterocyclic compounds	Heterocyclic compounds	C18H21ClN2	300.1311	300.1393	5.6861	[M+]+	19.3249999999523	3	0.6999	rp	303-48-0	622606	HMDB0060947	-	-	814.84	N/A	1466.69	2635.74	N/A	5151.73	N/A	N/A	N/A	4093.76	1851.07	766.35	832.36	N/A	789.33	796.18	1255.46	521.86	1678.69	560.83	1878.91	1874.4	2195.3	1666.37	2560.15	1427.22
MW0168109	T3_positive	Dopaquinone	Benzene and substituted derivatives	Benzene and substituted derivatives	C9H9NO4	280.0261	195.0532	1.8806	[M+K+HCOOH]+	10.7749999999385	3	0.6996	rp	4430-97-1	439316	HMDB0001229	354	C00822	28626.37	30823.34	29630.96	27583.64	26115.9	30452.31	34715.28	33830.48	25511.23	34919.61	27504.44	26742.41	28589.73	30863.5	28458.95	28702.79	32276.72	27621.38	30989.12	28613.28	22259.26	25417.25	27509.19	29717.48	23968.25	22642.12
MW0016198	T3_positive	Bioresmethrin	Aldehyde,Ketones,Esters	Esters	C22H26O3	356.2251	338.1882	4.8356	[M+NH4]+	7.52499999990164	3	0.6989	rp	28434-01-7 | 10453-55-1 | 10453-54-0	162381	-	-	-	2279.56	2355.25	2501.78	1977.38	2489.64	2190.38	2603.17	2246.86	2419.66	2142.52	2372.9	2266.62	2366.13	514.62	2118.45	2029.0	2207.08	2659.04	2371.11	2138.91	1774.46	2557.83	2387.71	2103.9	1606.86	2189.71
MW0003799	T3_positive	3-Amino-2-naphthoic acid	Benzene and substituted derivatives	Benzene and substituted derivatives	C11H9NO2	170.059	187.0633	2.2624	[M+H-H2O]+	2.57500000003574	3	0.6986	rp	5959-52-4	22244	-	34509	-	18508.46	17278.29	12416.6	13611.89	19047.85	24428.17	21302.73	27959.5	24203.29	24006.97	25946.84	24760.56	25657.69	19951.96	33378.61	35013.16	31992.87	23182.16	27340.96	18562.88	23938.69	22600.07	23028.27	25812.07	23413.97	24128.26
MW0000206	T3_positive	Cytochalasin B	Benzene and substituted derivatives	Benzene and substituted derivatives	C29H37NO5	462.2678	479.2672	5.7965	[M+H-H2O]+	8.50163782002972	3	0.6981	rp	14930-96-2 | 11032-95-4	5311281	-	46771	C19954	4608.09	2611.18	11866.18	12467.71	2154.53	9354.93	1373.09	1465.08	1267.31	3973.42	5191.81	7639.18	4484.94	1790.88	3932.8	4217.88	2671.96	6690.09	13068.88	1026.37	3368.19	3129.55	4972.31	3818.45	2964.66	3103.99
MW0004001	T3_positive	3-Furoic acid	Organic acid and Its derivatives	Organic acid and Its derivatives	C5H4O3	130.049	112.016	2.905	[M+NH4]+	2.34999999996433	3	0.6977	rp	488-93-7	10268	HMDB0000444	5433	-	16029.56	16437.97	24203.17	9639.57	2648.74	8093.3	21457.76	37496.86	5832.03	11813.13	23646.94	3032.83	3893.56	2447.96	5353.87	4869.92	22762.14	27904.91	8412.64	27472.82	30966.96	30840.66	32043.07	32529.89	29461.27	31695.63
MW0114812	T3_positive	Matromycin	Aldehyde,Ketones,Esters	Esters	C35H61NO12	652.411	687.4194	3.6522	[M+H-2H2O]+	8.46099575977371	3	0.6976	rp	3922-90-5	72493	-	44103	C01946	1626.59	929.47	276518.09	1094.46	3201.82	1379.0	1567.52	6514.92	5955.9	9808.11	1136.36	44815.06	1953.41	2193.96	4366.44	2512.33	2038.34	2113.72	3151.05	2922.05	9890.72	9870.0	9945.01	11068.32	8307.09	9338.35
MW0117046	T3_positive	1-[3-(4-Decoxyphenoxy)-2-oxopropyl]-3-methoxycarbonylindole-5-carboxylic acid	Organic acid and Its derivatives	Organic acid and Its derivatives	C30H37NO7	546.2533	523.257	4.783	[M+Na]+	12.8147321090538	3	0.6971	rp	888320-29-4	11670893	-	45142	-	26686.43	21732.82	38966.68	7221.44	12760.03	13105.96	12511.39	24839.05	12767.11	28100.21	33058.6	19201.88	13731.79	14223.92	10812.54	22060.04	8814.46	12856.11	23196.06	30008.22	19817.56	22117.05	24267.22	25572.56	19478.89	21793.11
MW0126591	T3_positive	N-[2-(5-Hydroxy-1H-indol-3-yl)ethyl]octadecanamide	Tryptamines,Cholines,Pigments	Tryptamines	C28H46N2O2	442.3512	442.3559	6.2464	[M+]+	9.56244619853958	3	0.6963	rp	67964-87-8	594460	-	62950	-	25019.17	12708.62	31141.96	9806.43	26477.29	14500.15	11452.99	6949.29	12513.73	10917.35	16829.22	12294.9	11948.52	1256.97	8924.78	8504.58	9772.76	6983.83	8673.33	4426.63	12122.9	12512.47	12445.1	16079.52	14610.73	11885.52
MW0061829	T3_positive	Methyl 5,9,12-octadecatrienoate	FA	Others	C19H32O2	257.2221	292.2402	4.9055	[M+H-2H2O]+	10.5750000000171	3	0.6961	rp	38406-57-4	35027731	-	45141	-	110954.06	106140.48	105089.12	105288.93	88074.3	97081.19	106612.13	101281.71	94791.02	90850.63	87509.45	93598.61	91236.17	89183.91	99189.26	95346.07	100269.64	104437.99	102609.35	109083.6	29728.37	27703.84	30399.93	27637.52	29000.62	27633.17
MW0014442	T3_positive	Cholest-4-en-3-one	Hormones and hormone related compounds	Hormones and hormone related compounds	C27H44O	407.3361	384.3392	7.728	[M+Na]+	18.6090578679876	3	0.6958	rp	601-57-0	91477	HMDB0000921	3898	C00599	3310.93	4096.13	4860.19	4137.12	4571.61	1914.04	1110.05	524.22	N/A	N/A	N/A	N/A	N/A	N/A	N/A	N/A	N/A	N/A	N/A	N/A	N/A	N/A	N/A	N/A	N/A	534.56
MW0104152	T3_positive	N-carbamoylputrescine	Amino acid and Its metabolites	Amino acid derivatives	C5H13N3O	170.06	131.1059	0.9424	[M+K]+	22.6500000000129	3	0.693	rp	6851-51-0	502	HMDB0033458	-	C00436	21487.85	19620.36	25408.15	26255.06	23121.11	22323.84	25389.52	23598.01	24880.41	23768.73	13267.62	24532.94	23939.56	19286.2	23807.77	15981.14	20990.99	23604.12	23883.59	18112.69	22014.62	20669.84	25824.51	24369.96	24257.48	24009.25
MW0147956	T3_positive	Cycloprotobuxine C	Alcohol and amines	Polyamines	C27H48N2	400.3775	400.3817	6.3326	[M+]+	9.36607296177084	3	0.6919	rp	1936-70-5	265756	-	-	-	118051.09	123739.6	106628.63	116688.17	130824.36	106368.22	115069.58	82778.17	72564.73	76145.21	81680.38	82887.02	71145.87	70464.46	85869.91	112701.06	64749.27	80790.94	82247.78	75536.76	108408.8	131976.76	123503.25	143069.08	129183.99	131476.61
MW0009629	T3_positive	2-Amino-3-chloro-1,4-naphthoquinone	Benzene and substituted derivatives	Benzene and substituted derivatives	C10H6ClNO2	225.0424	207.0087	4.5572	[M+NH4]+	0.525000000024534	3	0.6912	rp	2797-51-5	17748	-	-	C18584	3557.97	5052.54	4301.61	4288.36	4362.24	4378.14	7615.7	4248.69	3538.89	4886.18	4185.84	4540.37	4571.17	4937.3	6326.54	4509.63	4261.29	5234.13	7075.82	10336.24	7180.3	3572.66	5491.87	8797.9	6068.56	6396.96
MW0063552	T3_positive	N-[(15Z)-3-hydroxytetracos-15-enoyl]sphingosine-1-phosphocholine	SP	SM	C47H93N2O7P	811.6626	828.672	6.3326	[M+H-H2O]+	7.56466240165056	3	0.6909	rp	10390-14-4	53481791	HMDB0012654	-	C00550	N/A	N/A	N/A	N/A	N/A	N/A	N/A	N/A	N/A	N/A	N/A	N/A	N/A	112173.3	50235.22	12845.76	N/A	708612.66	1243583.51	2513654.88	2177102.31	N/A	3035251.33	290995.32	198808.54	2268719.25
MW0007592	T3_positive	Mesalazine	Organic acid and Its derivatives	Organic acid and Its derivatives	C7H7NO3	154.0414	153.0426	2.3313	[M+H]+	21.2249999999159	3	0.6883	rp	89-57-6	4075	HMDB0014389	-	-	138492.97	228296.67	222174.18	218471.71	244635.27	216993.46	224439.25	219997.41	232216.9	229862.79	225473.49	242076.28	245061.39	230929.29	229876.06	227665.81	210132.49	219671.39	219807.07	234872.14	249386.99	231966.86	248458.63	261119.04	227949.03	240978.63
MW0003330	T3_positive	N-Acetylarylamine	Benzene and substituted derivatives	Benzene and substituted derivatives	C8H9NO	136.0746	135.0684	1.8806	[M+H]+	2.77499999995712	3	0.6874	rp	55576-55-1	904	HMDB0001250	6107	C07565	3865.7	3549.35	3967.63	1583.02	3622.8	3294.88	3916.4	4828.95	3794.95	3134.39	1839.52	3911.27	5581.6	5838.1	5423.7	5043.7	6031.92	4174.86	4624.86	4534.35	5607.53	5143.41	5388.04	5898.23	5103.61	4686.84
MW0138451	T3_positive	Irisflorentin	Flavonoids	Flavonoid	C20H18O8	409.0936	386.1002	5.1873	[M+Na]+	10.0955910695406	3	0.6874	rp	41743-73-1	170569	-	-	C17958	N/A	N/A	15286.17	3586.98	1869.82	N/A	N/A	N/A	N/A	1074.05	N/A	N/A	N/A	N/A	N/A	N/A	N/A	N/A	N/A	N/A	4356.33	4869.36	5458.08	4939.9	4575.0	3920.44
MW0108432	T3_positive	N-(3-Oxohexanoyl)homoserine lactone	Aldehyde,Ketones,Esters	Esters	C10H15NO4	236.0947	213.1001	0.8373	[M+Na]+	13.2250000000056	3	0.6873	rp	76924-95-3 | 143537-62-6	119133	-	-	-	3792.86	4119.19	3188.32	3859.34	2006.5	3588.1	1815.84	3915.41	2726.08	1464.57	5086.34	3055.11	5131.24	4080.78	3730.48	3570.28	4929.11	5723.23	6270.75	3182.03	4855.69	3110.54	4825.93	5005.53	4340.61	3720.1
MW0052461	T3_positive	Docosyl acetate	FA	Others	C24H48O2	386.3982	368.3654	6.7629	[M+NH4]+	2.8250000001151	3	0.687	rp	822-26-4	69969	-	46404	-	2848.74	3161.79	2612.24	4615.24	3554.96	2422.02	3755.59	1340.36	1153.69	1207.33	2782.18	978.97	546.46	605.7	1230.16	543.64	920.98	740.91	N/A	643.37	N/A	4835.31	1820.73	2942.2	2725.8	2696.05
MW0107244	T3_positive	His-Asn	Amino acid and Its metabolites	Small Peptide	C10H15N5O4	292.1022	269.1124	2.1584	[M+Na]+	1.24999999997044	3	0.6869	rp	158691-82-8	9900076	HMDB0028880	23705	-	2204.26	811.15	2494.01	1266.52	558.45	N/A	1827.16	1097.0	680.92	1628.93	N/A	536.93	N/A	687.64	N/A	N/A	615.62	N/A	983.29	774.37	2150.78	617.17	1836.06	1727.92	1187.07	1276.91
MW0054658	T3_positive	Makisterone A	Aldehyde,Ketones,Esters	Ketones	C28H46O7	517.318	494.3244	5.5531	[M+Na]+	8.40882509101573	3	0.6863	rp	20137-14-8	12312690	-	-	C16874	959.98	2289.82	6818.18	1237.66	611.15	1386.12	3499.1	5838.43	2503.57	3212.5	7629.96	991.87	1462.26	990.53	1442.22	3228.09	2821.98	N/A	4549.67	4412.58	3116.78	3463.47	3606.19	3179.16	3533.49	2013.98
MW0006596	T3_positive	Cisapride	Benzene and substituted derivatives	Phenolics	C23H29ClFN3O4	465.1935	465.1831	4.4653	[M+]+	23.5176486408867	3	0.6859	rp	81098-60-4 | 104860-73-3	2769	HMDB0014742	1777	C06910	N/A	N/A	3237.49	909.31	N/A	N/A	N/A	N/A	822.16	N/A	45014.8	14052.81	15347.84	9502.46	16503.08	10728.82	4358.66	10774.91	18581.24	72045.43	7696.95	7805.29	7777.76	7976.51	7192.42	7854.93
MW0015440	T3_positive	Meteneprost	Hormones and hormone related compounds	Hormones and hormone related compounds	C23H38O4	396.3121	378.277	6.0217	[M+NH4]+	2.97499999987849	3	0.685	rp	61263-35-2	5283060	-	36130	-	123301.94	152651.79	543569.03	139664.72	154922.22	147441.7	131589.81	119425.02	155772.48	129695.83	171546.03	152861.72	146407.1	125801.13	153469.2	144864.03	165300.29	135375.54	165559.1	165756.24	162932.13	167504.78	183908.06	190403.29	178593.16	169999.43
MW0126184	T3_positive	Pirbuterol	Heterocyclic compounds	Heterocyclic compounds	C12H20N2O3	241.1539	240.1474	1.5165	[M+H]+	1.9749999999874	3	0.6847	rp	38677-81-5	4845	HMDB0015407	-	C07807	1667.87	3101.47	5145.4	1827.79	3271.61	2881.43	2124.29	2483.83	2140.49	5649.78	1687.83	3279.71	1197.0	1077.27	1430.32	2253.57	1306.09	2130.16	3229.22	2037.28	4121.3	3694.95	4285.09	4895.13	3187.54	4434.97
MW0123036	T3_positive	Benoxacor	Benzene and substituted derivatives	Benzene and substituted derivatives	C11H11Cl2NO2	282.0083	259.0167	4.1739	[M+Na]+	5.79999999999359	3	0.6835	rp	98730-04-2	62306	-	-	-	149387.03	143666.52	137420.26	158337.71	139719.26	146112.84	148173.89	150740.7	150726.05	152505.75	155020.28	134914.11	161652.09	153974.85	144814.62	151050.4	152514.53	149090.38	155041.4	149813.09	154528.5	157063.3	151641.9	161474.37	150482.66	151203.27
MW0148624	T3_positive	Vitamin E Nicotinate	Aldehyde,Ketones,Esters	Esters	C35H53NO3	536.4062	535.4025	6.7796	[M+H]+	6.78585612825171	3	0.683	rp	16676-75-8 | 43119-47-7 | 51898-34-1	27990	-	-	-	N/A	N/A	N/A	6660.31	N/A	9251.88	1247.24	930.55	991.24	7629.86	N/A	1795.37	3128.56	7690.94	2568.85	897.1	10535.06	10589.79	4504.08	10302.05	4852.93	5414.57	1086.52	11742.93	1462.21	18437.89
MW0053905	T3_positive	Nbd-ceramide	Benzene and substituted derivatives	Benzene and substituted derivatives	C30H49N5O6	540.3645	575.3683	6.0733	[M+H-2H2O]+	18.7284500220559	3	0.6801	rp	94885-02-6	16219783	-	63013	-	25002.61	45192.85	29237.41	6313.84	42274.81	40004.13	22721.47	28772.9	62515.62	14291.0	61883.67	45047.27	85892.98	49452.01	81274.52	153129.3	119468.21	102036.72	50329.42	65644.35	54351.43	53016.78	58497.12	60931.7	55868.63	48180.79
MW0139011	T3_positive	[2-[2,6-Dihydroxy-4-(6-hydroxy-1-benzofuran-2-yl)phenyl]-6-(4-hydroxyphenyl)-4-methylcyclohex-3-en-1-yl]-[2,4-dihydroxy-3-(3-methylbut-2-enyl)phenyl]methanone	Heterocyclic compounds	Heterocyclic compounds	C39H36O8	633.2528	632.241	5.3081	[M+H]+	7.07463384971015	3	0.68	rp	89803-87-2	118886998	HMDB0041423	-	-	5053.13	2789.7	7082.45	7291.78	3993.75	16870.18	2749.19	3442.29	8828.48	20552.58	5095.63	3959.09	3832.55	N/A	7561.86	2527.98	6194.19	2616.83	4970.12	3046.99	10096.15	5838.29	7150.35	9345.62	8395.97	9395.13
MW0055282	T3_positive	Neotigogenin acetate	Others	Others	C29H46O4	458.3467	458.3396	5.6748	[M+]+	16.5597912863978	3	0.679	rp	4948-43-0	313012	-	43696	-	16480.77	12723.64	28922.82	15471.91	36925.98	41793.61	30925.72	8946.15	25020.23	41529.65	17678.18	56396.92	35943.22	13562.63	N/A	17182.2	22899.8	12205.45	22737.8	18643.07	6645.12	35498.91	35962.06	2317.55	29428.49	15616.29
MW0103027	T3_positive	Umbelliprenin	Heterocyclic compounds	Heterocyclic compounds	C24H30O3	405.1896	366.2195	1.2901	[M+K]+	17.0540355512346	3	0.6789	rp	532-16-1 | 30413-87-7 | 23838-17-7	1781413	-	87086	-	3128.14	1086.43	2192.67	2899.9	1119.92	11818.93	4587.15	879.04	1502.36	12892.28	2623.75	1705.67	1418.72	N/A	1477.95	1669.66	2378.78	1727.07	2177.69	3030.56	3803.44	4076.13	3978.16	3686.78	3687.21	3696.0
MW0055073	T3_positive	Misoprostol	FA	Oxidized lipids	C22H38O5	382.2706	382.2719	6.4873	[M+]+	2.05000000008226	3	0.6788	rp	59122-46-2	5282381	HMDB0015064	-	-	119289.45	48507.66	157808.17	67933.41	66669.14	79933.61	31534.09	32531.42	33738.6	4906.76	57237.49	50997.77	60617.46	35928.02	58180.95	12889.85	59154.41	72493.84	49592.14	32744.48	53471.69	54277.04	8332.77	56834.49	51129.37	7989.85
MW0124788	T3_positive	Mepivacaine	Alcohol and amines	Amines	C15H22N2O	247.1723	246.1732	2.5226	[M+H]+	20.5249999999779	3	0.6786	rp	96-88-8	4062	HMDB0015096	-	C07528	4140.37	3844.43	3539.52	3776.95	5119.96	3011.92	5843.62	6507.46	2489.27	4303.03	4078.28	6715.62	4226.03	3810.67	4272.47	4800.7	5474.12	3586.49	6963.19	4713.12	5765.1	5574.43	5632.22	5562.53	5343.99	4934.71
MW0126223	T3_positive	Praziquantel	Heterocyclic compounds	Heterocyclic compounds	C19H24N2O2	313.2006	312.1838	5.9178	[M+H]+	23.8000000000227	3	0.6783	rp	55268-74-1	4891	HMDB0015191	-	C07367	N/A	685.88	10181.61	N/A	4288.12	7064.36	6126.99	1475.55	4514.32	N/A	8619.46	2490.31	4508.67	2498.48	3703.34	5639.05	3334.2	5701.96	12175.04	2801.28	3389.39	3800.38	3673.59	3681.1	3629.81	2549.31
MW0052460	T3_positive	Docosatrienoic acid	FA	FFA	C22H38O2	352.3202	334.2872	6.5734	[M+NH4]+	2.19999999998777	3	0.6783	rp	28845-86-5	5312557	HMDB0002823	195	-	69483.86	50407.41	63174.18	92114.5	60844.89	58822.0	66826.83	39251.31	34821.22	40787.64	34598.6	38798.68	31674.55	32698.01	32328.35	37156.67	29307.67	30248.16	33579.86	43787.58	9404.49	10317.4	11211.42	13594.82	12293.62	11712.07
MW0111276	T3_positive	Rimantadine	Alcohol and amines	Amines	C12H21N	180.1736	179.1674	5.1873	[M+H]+	2.74999999994918	3	0.6782	rp	13392-28-4	5071	HMDB0014621	-	C07236	7440.87	7909.78	8143.92	9257.17	8293.04	7728.91	8480.37	8985.9	7633.73	10456.07	9282.94	6790.89	7549.59	8071.3	7754.76	8373.26	8872.35	7877.53	8745.43	8985.55	4978.77	4022.25	5180.09	5592.21	4563.93	4750.6
MEDP1615	T3_positive	Azobenzene-4-sulfonic acid	Organic acid and Its derivatives	Organic acid and Its derivatives	C12H10N2O3S	263.0554	262.0412	5.955	[M+H]+	17.2250000001384	3	0.6775	rp	2484-88-0	17210	-	-	-	7384.05	6177.52	6477.03	4784.22	8107.73	7772.32	5906.74	7198.29	7415.12	7201.73	8512.97	N/A	7274.88	7083.27	4525.28	7158.44	7639.47	3169.78	6417.29	7187.06	9163.61	5411.97	7360.82	8543.94	9491.79	10721.9
MW0158005	T3_positive	2-Hydroxybenzalpyruvate	Benzene and substituted derivatives	Benzene and substituted derivatives	C10H8O4	306.9194	192.0423	9.0907	[M-2H+3K]+	5.34999999999286	3	0.6772	rp	90293-62-2 | 145761-42-8	5280911	-	-	C06203	13195.24	13373.04	12079.44	17322.2	17776.32	17368.3	13502.58	29876.57	15316.51	22748.5	25438.15	12868.52	19309.25	10223.98	17364.67	24791.93	16188.44	16613.48	13037.21	19165.93	8249.79	23983.85	16088.14	13135.37	10069.77	12837.74
MW0010642	T3_positive	Phyllanthin	Lignans and Coumarins	Lignans	C24H34O6	419.2489	418.2355	2.2451	[M+H]+	14.4546296842919	3	0.6764	rp	10351-88-9	358901	-	-	-	12615.89	13820.39	16012.23	18161.03	13531.48	12152.26	12905.05	10991.34	13218.37	13360.9	12924.1	12648.93	9573.95	13519.14	9894.36	11232.48	12607.14	8324.3	10284.6	11097.91	16420.41	13813.27	16450.46	15391.84	14612.87	14198.9
MEDP1194	T3_positive	Calcitriol	Alcohol and amines	Alcohols	C27H44O3	399.3319	416.329	5.4657	[M+H-H2O]+	15.3750000001196	3	0.6757	rp	32222-06-3	5280453	HMDB0001903	6382	C01673	7596.94	N/A	7803.51	N/A	2103.26	5629.78	N/A	12752.94	4016.1	5227.76	11373.6	3106.55	7699.81	N/A	N/A	7753.25	N/A	6548.24	4651.67	7332.74	11469.82	7135.1	8379.09	10635.95	9331.05	2492.22
FDATN00637	T3_positive	Ethacridine lactate monohydrate	Others	Medicine	C18H23N3O5	379.1928	361.1638	3.6786	[M+NH4]+	12.1750000000986	3	0.672	rp	6402-23-9	165457	-	-	C76001	1878.58	N/A	6192.47	N/A	N/A	2790.03	N/A	612.23	1486.74	N/A	N/A	N/A	N/A	N/A	N/A	N/A	N/A	N/A	N/A	N/A	752.73	988.98	1191.93	1266.51	1557.81	1093.51
MW0143399	T3_positive	4-Methylene-L-glutamine	Amino acid and Its metabolites	Amino acid derivatives	C6H10N2O3	272.9362	158.0691	9.0907	[M-2H+3K]+	19.8500000000479	3	0.6718	rp	31138-12-2	439401	-	-	C01109	76363.97	154053.71	161261.37	153009.66	155418.21	68746.76	154423.87	62059.24	148763.51	146595.58	142060.34	141455.64	59722.61	63941.63	123383.83	64937.28	52592.59	70205.8	68917.93	140361.95	39423.13	139384.98	136423.0	55275.59	46774.36	116596.72
MW0000324	T3_positive	Lupinine	Alkaloids	Alkaloids	C10H19NO	208.1123	169.1467	2.2357	[M+K]+	6.10000000001776	3	0.6704	rp	486-70-4 | 10248-30-3	91461	-	43880	-	1591.28	1295.66	652.45	1458.11	1074.51	1706.8	1577.73	N/A	1397.2	1654.93	2027.42	1397.83	2010.5	1962.02	802.51	1075.86	1002.78	1765.7	1648.45	1237.59	1962.83	1627.75	1972.71	1868.94	1873.91	903.23
MW0105190	T3_positive	4-Amino-3-(5-chlorothiophen-2-yl)butanoic acid	Organic acid and Its derivatives	Organic acid and Its derivatives	C8H10ClNO2S	219.0168	219.0121	9.0033	[M+]+	13.04999999995	3	0.6703	rp	133933-81-0 | 151563-54-1	125917	-	44216	-	11985.85	12119.75	11095.73	13023.26	6507.88	12250.34	9514.76	11296.37	21332.79	10133.77	11432.75	10020.41	10826.57	8509.24	8723.08	3811.1	8830.27	10696.04	8659.26	9461.09	9915.75	13446.71	7061.2	10440.87	10959.15	8720.55
MW0011404	T3_positive	Farnesylacetone	Aldehyde,Ketones,Esters	Ketones	C18H30O	280.263	262.2297	7.5732	[M+NH4]+	1.42500000009704	3	0.6703	rp	1117-52-8 | 762-29-8	1711945	-	265036	-	108954.07	125994.85	71544.04	71149.87	87206.85	99569.31	18766.23	13259.33	2864.26	8439.82	4282.01	4658.51	6587.72	2618.93	1899.91	4837.39	3511.9	3413.65	3893.06	2235.64	4719.4	7728.2	6357.19	5988.9	3523.13	6230.25
MW0148805	T3_positive	D-Xylonic acid	Carbohydrates and Its metabolites	Sugar acids	C5H10O6	184.0726	166.0477	8.8284	[M+NH4]+	22.5999999999971	3	0.6698	rp	526-91-0	6602431	HMDB0059750	-	C00502	3982.28	14030.68	6944.43	4654.94	9172.67	11338.75	25088.06	24377.82	21635.92	25416.85	33568.24	30409.47	29375.49	28109.12	32867.21	32616.78	32264.15	34682.35	32584.07	26505.99	28839.09	20422.47	24957.63	26783.94	27503.68	34168.28
MW0122760	T3_positive	Alcaftadine	Heterocyclic compounds	Heterocyclic compounds	C19H21N3O	308.185	307.1685	4.1271	[M+H]+	23.1000000000847	3	0.6697	rp	147084-10-4	19371515	HMDB0015670	-	-	N/A	637.14	N/A	N/A	N/A	N/A	N/A	N/A	N/A	N/A	N/A	N/A	N/A	112355.38	8106.38	653.41	39258.22	1905.15	N/A	1312.94	5739.81	5362.05	5003.81	5963.17	5353.26	5728.18
MW0007154	T3_positive	Flavidulol C	Benzene and substituted derivatives	Phenolics	C34H42O4	514.2994	514.3083	6.0561	[M+]+	16.3520752290855	3	0.6687	rp	117568-34-0	131752564	HMDB0039150	-	-	N/A	N/A	3196.27	N/A	N/A	N/A	N/A	N/A	N/A	N/A	31600.99	N/A	N/A	N/A	N/A	N/A	1270.8	N/A	10103.22	14391.62	1824.93	1714.24	2542.7	1209.84	909.38	1745.1
MW0109344	T3_positive	Pro-Air	Aldehyde,Ketones,Esters	Ketones	C16H22N2O3	273.1626	290.163	4.8097	[M+H-H2O]+	7.14999999999577	3	0.6686	rp	60443-17-6 | 72332-33-3	4916	HMDB0015453	44346	-	24315.37	20559.08	23812.25	24805.55	20862.99	22919.84	26218.79	19123.77	23630.72	22527.95	30878.71	23798.87	22444.59	15155.25	21465.98	22784.44	21660.21	26045.09	23810.09	20960.52	17668.89	22320.59	21885.11	20232.09	19872.13	18011.68
MW0147794	T3_positive	Corticosterone acetate	Aldehyde,Ketones,Esters	Esters	C23H32O5	371.2272	388.225	2.8573	[M+H-H2O]+	13.8250000000539	3	0.6678	rp	1173-26-8	255846	-	-	-	N/A	677.97	149132.12	1219.42	8373.16	N/A	1916.85	32875.97	34568.55	30655.81	N/A	1433.92	N/A	N/A	3759.8	1644.71	529.57	N/A	N/A	729.37	11252.18	14866.77	10210.54	12216.36	11580.66	10820.71
MW0052393	T3_positive	Diisobutyl adipate	Aldehyde,Ketones,Esters	Ketones	C14H26O4	281.1644	258.1831	7.191	[M+Na]+	20.0250000000324	3	0.6674	rp	141-04-8	8831	HMDB0041618	-	C14260	8551.16	5372.06	8236.19	9608.59	8690.2	8943.82	5009.72	3111.46	2088.83	2682.93	2164.08	1071.14	1969.02	1403.6	1292.01	940.43	1298.11	933.61	1531.0	1277.09	987.16	1716.95	1263.08	1757.16	1183.8	1078.75
MW0116980	T3_positive	Veliparib	Alcohol and amines	Amines	C13H16N4O	262.164	244.1324	1.4468	[M+NH4]+	5.77500000005671	3	0.6666	rp	912444-00-9	11960529	-	-	-	5822.04	3222.17	695.34	698.78	3352.56	779.69	840.63	3286.61	2191.4	3522.38	1132.4	2990.72	1125.75	1181.47	754.62	2212.97	1536.8	1387.24	1724.63	3170.31	2704.85	2705.44	2916.46	2952.86	2759.35	2986.53
MW0063314	T3_positive	Resmethrin	Terpenoids	Terpenoids	C22H26O3	377.1444	338.1882	3.8609	[M+K]+	17.4749999999335	3	0.6663	rp	10453-86-8	5053	-	-	-	707.96	N/A	N/A	N/A	512.11	N/A	8166.08	852.33	N/A	N/A	N/A	N/A	N/A	967.21	N/A	1386.6	N/A	N/A	N/A	N/A	11788.58	1860.95	11915.12	12495.54	12243.84	2033.14
MW0150251	T3_positive	Glucoliquiritin apioside	Flavonoids	Flavonoid	C32H40O18	712.2339	712.2215	4.2008	[M+]+	18.1685189382207	3	0.6659	rp	157226-47-6	74819335	HMDB0041149	-	-	6108.77	7019.54	2944.08	6614.1	6363.78	7203.92	6063.83	5936.88	8058.84	6536.99	5028.12	4788.75	6426.58	7151.18	7415.13	6556.89	7338.05	6272.83	8041.62	5883.71	5551.4	5472.06	8020.35	6157.83	5549.96	7920.43
MW0015120	T3_positive	7,18-Dihydroxykaurenolide	Heterocyclic compounds	Heterocyclic compounds	C20H28O4	332.2065	332.1988	5.8832	[M+]+	20.6000000000017	3	0.6658	rp	7758-47-6	628758	HMDB0036761	-	-	847.87	1759.88	658.96	1832.22	1191.27	1657.53	1925.79	1158.73	1010.71	N/A	1704.38	1518.99	N/A	1497.61	1509.02	840.99	1800.91	1413.71	1442.65	604.49	N/A	785.34	682.58	931.06	1035.14	1272.26
MW0007146	T3_positive	Fesoterodine	Benzene and substituted derivatives	Benzene and substituted derivatives	C26H37NO3	412.2847	411.2773	5.6748	[M+H]+	0.145530524782696	3	0.6657	rp	286930-03-8	6918558	HMDB0015648	-	-	4548.18	2089.81	1210.83	1698.79	3584.69	10119.92	3198.58	4573.13	5704.72	8494.9	4057.26	3579.66	3415.83	3707.57	N/A	2081.0	852.47	1903.31	2130.07	1521.3	4307.74	4651.16	4371.78	3432.99	2746.81	3919.36
MW0016262	T3_positive	Butyl octadecanoate	Aldehyde,Ketones,Esters	Esters	C22H44O2	358.3675	340.3341	6.4873	[M+NH4]+	1.3250000000653	3	0.6642	rp	123-95-5	31278	HMDB0040290	-	-	754233.4	718151.33	719613.13	863026.1	863654.86	807990.86	770140.27	618903.34	521213.0	506861.37	558620.76	537213.15	466030.41	502059.07	495040.97	519850.32	404311.71	434651.43	469092.93	517566.54	770234.78	971293.94	778777.08	951002.43	872142.45	810948.1
MW0114697	T3_positive	Lacto-N-fucopentoase-3	Carbohydrates and Its metabolites	Sugars	C32H55NO25	876.2984	853.3063	4.653	[M+Na]+	3.17244539009536	3	0.6634	rp	25541-09-7	53477857	HMDB0006576	-	-	N/A	N/A	N/A	N/A	N/A	N/A	15804.74	N/A	N/A	N/A	N/A	N/A	N/A	N/A	N/A	N/A	N/A	N/A	N/A	N/A	95461.69	147764.43	151412.66	196676.45	152882.83	103469.33
MW0000329	T3_positive	Maraviroc	Heterocyclic compounds	Heterocyclic compounds	C29H41F2N5O	514.3363	513.3279	5.7098	[M+H]+	2.09979787134825	3	0.6628	rp	376348-65-1	3002977	HMDB0015584	-	-	6161.56	9333.59	36942.3	3051.92	1652.48	5237.93	3921.98	6974.52	2564.08	4757.11	3232.17	2647.05	3869.13	10180.78	721.71	22377.55	72630.37	23991.35	11585.81	2271.67	6537.8	8299.23	8318.61	8514.28	7904.15	7089.25
MW0106617	T3_positive	Ethosuximide	Alcohol and amines	Amines	C7H11NO2	159.1119	141.079	1.3771	[M+NH4]+	2.44999999999607	3	0.6626	rp	77-67-8	3291	HMDB0014731	-	C07505	4119.32	2480.71	1799.09	3330.52	2651.97	4409.15	4526.25	5071.77	3181.16	4765.37	2153.19	3193.56	2651.28	2085.92	3248.27	4941.84	2707.54	1665.75	3169.23	4076.77	4918.27	2455.41	3493.32	3886.66	4069.28	4997.84
MW0009165	T3_positive	Noralfentanil	Benzene and substituted derivatives	Benzene and substituted derivatives	C16H24N2O2	276.1799	276.1838	2.1931	[M+]+	8.45000000012419	3	0.6616	rp	61086-18-8	162172	HMDB0061010	-	-	5257.81	1158.13	13524.46	3185.08	10186.99	3380.48	3813.58	2177.85	4915.83	6106.65	8372.14	4177.03	3873.16	1055.0	2905.74	2919.08	3114.61	2028.78	4474.16	3481.17	6780.75	6781.88	7140.75	6160.1	6276.72	6275.3
MW0122100	T3_positive	6-Chloro-n-(2-chlorophenyl)-1-methyl-1h-pyrazolo[3,4-d]pyrimidin-4-amine	Heterocyclic compounds	Heterocyclic compounds	C12H9Cl2N5	294.0391	293.0235	3.8955	[M+H]+	20.7500000000493	3	0.6612	rp	5413-95-6	222248	-	96356	-	11683.11	13032.59	13588.8	2332.97	11504.19	12557.08	14017.76	14080.8	14064.19	13115.39	18061.51	14516.06	13381.13	14691.99	15488.71	13856.18	14824.14	15028.11	15952.39	13735.59	16183.71	13087.18	14908.48	15498.3	16134.74	15138.62
ZINC31169598	T3_positive	2,4,12-Octadecatrienoic acid isobutylamide	FA	Others	C22H39NO	334.3097	333.3032	6.5734	[M+H]+	1.89999999989254	3	0.6601	rp	151391-69-4	25221579	HMDB0032033	-	-	15602.45	12145.42	14324.97	26228.13	16475.7	14447.5	15791.25	9007.59	8061.23	8873.06	8220.28	7937.17	6810.64	7052.93	6037.18	10294.08	5168.98	4609.25	7250.11	7957.71	N/A	3193.97	923.4	1780.32	1500.52	816.13
MW0052454	T3_positive	Docosanol	FA	Others	C22H46O	349.3458	326.3549	6.8481	[M+Na]+	4.07499999994343	3	0.6585	rp	30303-65-2	12620	HMDB0014770	-	-	N/A	N/A	5527.76	56032.96	99004.44	56920.11	103467.79	28120.31	9100.07	20632.54	10962.42	31585.35	6323.22	8455.52	N/A	33275.89	14292.52	27607.17	8539.04	7497.74	5943.33	10035.31	7876.87	10288.84	9294.74	14118.93
MW0139365	T3_positive	Pinoquercetin	Flavonoids	Flavonoid	C16H12O7	317.0561	316.0583	1.1176	[M+H]+	23.7499999998647	3	0.6581	rp	491-49-6	5281679	-	-	-	8481.67	8808.67	9949.1	12697.06	13741.61	13760.19	7894.08	9911.39	9420.62	8220.41	10157.6	11369.24	12525.53	9193.74	10424.91	12656.84	10895.11	10429.27	11400.08	9524.72	12568.1	9666.44	7770.85	13508.59	10156.54	17066.6
MW0007841	T3_positive	Monoisobutyl phthalate	Aldehyde,Ketones,Esters	Esters	C12H14O4	223.1037	222.0892	4.8937	[M+H]+	17.9750000000212	3	0.6578	rp	30833-53-5	92272	HMDB0002056	-	-	6444.21	6478.47	6017.58	4025.71	6714.59	6767.98	5976.63	6569.73	3548.11	3780.94	5555.83	5777.56	7860.45	6953.46	4110.28	6192.04	6503.84	6761.5	6520.58	6492.47	2659.35	7549.87	6985.71	3773.78	5729.68	1720.73
MW0062160	T3_positive	Pregnanetriol	Hormones and hormone related compounds	Hormones and hormone related compounds	C21H36O3	337.273	336.2664	6.6422	[M+H]+	1.87499999995566	3	0.657	rp	1098-45-9 | 13933-75-0	101967	-	-	-	11778.31	27820.11	8054.09	10379.99	35090.6	25157.99	13887.04	21609.6	17247.82	7478.01	24579.5	27686.2	35656.53	17264.78	12881.18	22001.08	15886.0	13079.54	34353.19	9400.79	14942.36	18253.43	18871.0	22766.08	16980.34	17958.5
MW0122241	T3_positive	6-Methoxyquinoline	Heterocyclic compounds	Heterocyclic compounds	C10H9NO	159.075	159.0684	1.0997	[M+]+	17.7249999999418	3	0.6567	rp	5263-87-6	14860	-	34519	-	4030.93	2696.43	3162.31	2006.05	1781.41	3170.76	5748.35	4415.1	2589.77	4561.63	4227.75	3894.05	4629.91	3780.48	4599.75	4248.43	4231.25	5453.58	7020.13	2264.53	3260.31	3678.94	4246.17	3626.1	3306.28	4286.09
MW0002702	T3_positive	2-Aminoanthraquinone	Benzene and substituted derivatives	Benzene and substituted derivatives	C14H9NO2	224.0639	223.0633	5.9699	[M+H]+	16.8250000000114	3	0.6564	rp	117-79-3	8341	-	-	-	155143.69	138658.26	140478.55	125347.99	177027.53	146253.3	141688.26	143350.59	151197.83	152573.33	150145.43	145341.5	142101.11	159048.64	147602.27	157171.37	156551.09	144812.35	127627.39	146617.18	152199.95	97121.06	128625.8	139437.1	158157.26	168029.81
MW0108927	T3_positive	N-Tris(hydroxymethyl)methyl-2-aminoethanesulfonic acid	Organic acid and Its derivatives	Organic acid and Its derivatives	C6H15NO6S	247.0917	229.062	1.1521	[M+NH4]+	10.5249999999302	3	0.6564	rp	7365-44-8	81831	-	-	C05353	43003.93	56989.99	38310.42	46683.6	37594.59	47591.55	41196.09	42579.44	44095.66	41896.64	62773.78	55322.61	60191.58	50288.47	53825.46	54665.39	55276.18	73592.81	77673.49	47133.4	56441.94	50504.28	54375.17	59736.85	57432.07	56186.27
MW0147045	T3_positive	Canaliculatol	Heterocyclic compounds	Heterocyclic compounds	C42H32O9	698.2331	680.2046	4.0866	[M+NH4]+	7.77671206418957	3	0.6556	rp	114488-83-4	442696	-	-	C10249	N/A	N/A	N/A	N/A	N/A	N/A	20282.41	N/A	N/A	N/A	N/A	N/A	N/A	N/A	N/A	N/A	N/A	N/A	N/A	N/A	14042.43	18078.52	16511.79	15623.4	14580.82	13406.55
MW0053748	T3_positive	Glycinoprenol 9	Alcohol and amines	Alcohols	C45H80O	619.6126	636.6209	6.7624	[M+H-H2O]+	8.10177089532244	3	0.6555	rp	121254-96-4	131752395	HMDB0038538	-	-	233474.18	1885603.42	2492209.85	2369230.43	3675006.68	1739675.25	1619747.15	1677790.13	777453.62	1784279.38	779150.87	441912.14	45434.92	1251262.6	822077.38	1453616.85	626891.62	522112.23	376777.29	835596.07	28913.42	915510.57	658419.8	844075.16	1057236.12	793523.59
MW0011993	T3_positive	10-Deacetylbaccatin III	Benzene and substituted derivatives	Benzene and substituted derivatives	C29H36O10	567.222	544.2308	4.0147	[M+Na]+	3.26152024040465	3	0.6546	rp	32981-86-5	154272	-	84946	-	N/A	N/A	N/A	N/A	N/A	N/A	47105.34	N/A	N/A	N/A	N/A	N/A	N/A	N/A	N/A	N/A	N/A	N/A	N/A	N/A	38735.34	26680.26	37154.05	41070.19	43755.74	43895.67
MW0016063	T3_positive	1,3-dimethoxy-5-methyl-2-[(1R,6R)-3-methyl-6-(1-methylethenyl)-1-cyclohex-2-enyl]benzene	Benzene and substituted derivatives	Benzene and substituted derivatives	C19H26O2	286.2012	286.1933	3.9128	[M+]+	21.0499999998603	3	0.6538	rp	536697-79-7	40469923	-	44889	-	93552.97	17902.74	246725.38	20118.42	88669.3	32460.92	108261.66	182507.33	42760.65	44219.69	406177.27	345707.9	436754.49	61258.74	80375.29	89709.72	186288.12	37312.27	205333.15	133131.98	184275.68	177080.05	198593.58	199952.54	175770.75	189185.25
MW0156346	T3_positive	1,5-dihydrocoenzyme F420	Amino acid and Its metabolites	Amino acid derivatives	C29H38N5O18P	758.1959	775.1949	3.8441	[M+H-H2O]+	5.60544289833584	3	0.6536	rp	128900-33-4	448348	-	-	C01080	N/A	N/A	N/A	N/A	N/A	N/A	51895.14	N/A	N/A	N/A	N/A	N/A	N/A	N/A	N/A	N/A	N/A	N/A	N/A	N/A	36782.86	42227.3	39846.62	39696.77	37411.86	41195.58
MW0117657	T3_positive	2(5H)-Furanone	Aldehyde,Ketones,Esters	Ketones	C4H4O2	102.0539	84.0211	1.1174	[M+NH4]+	2.82500000000852	3	0.6524	rp	497-23-4	10341	HMDB0032330	-	C17601	5102.12	3856.57	4935.54	3679.48	4102.99	4175.69	4597.44	3410.34	4414.14	3548.69	5405.94	5391.82	3594.6	4007.69	5068.98	3781.69	5050.26	6501.36	5874.21	4028.63	3589.58	3981.32	3155.42	4570.45	4467.63	3643.78
MW0054671	T3_positive	Malyngamide H	Aldehyde,Ketones,Esters	Ketones	C26H41NO4	449.3445	431.3036	6.3326	[M+NH4]+	15.6675118962057	3	0.6523	rp	165337-92-8	10025771	-	65446	-	33351.85	11377.94	24046.08	8982.25	19175.78	32456.15	7762.63	7001.8	22878.97	21771.98	36314.03	26633.21	13388.3	7274.42	16077.43	24254.35	35711.4	19867.63	27663.57	40220.2	23555.51	33151.96	24432.96	30462.75	29019.36	25936.23
MW0015682	T3_positive	alpha-Calacorene	Others	Hydrocarbon derivatives	C15H20	201.1591	200.1565	1.2205	[M+H]+	11.7499999999637	3	0.6519	rp	21391-99-1	12302243	-	265068	-	4082.28	1816.4	3326.88	1522.58	2943.94	2494.56	2188.32	2665.67	2983.8	1234.81	1054.95	599.42	1902.17	568.95	N/A	N/A	816.11	N/A	N/A	N/A	1388.64	1943.54	1523.87	1826.35	1788.09	610.01
MEDL02295	T3_positive	Hordenine	Benzene and substituted derivatives	Phenolics	C10H15NO	204.077	165.1154	0.5739	[M+K]+	3.90000000002999	3	0.6518	rp	539-15-1	68313	HMDB0004366	7055	C06199	15704.76	17690.48	15181.05	15348.49	21017.19	17220.87	17558.73	18935.43	16096.46	14796.81	17360.18	22554.2	18432.26	16444.72	16028.17	16945.73	18245.72	21062.5	20550.81	20056.13	25038.47	17121.88	17470.88	23630.4	17504.33	19337.89
MW0126446	T3_positive	Rhynchophylline	Heterocyclic compounds	Heterocyclic compounds	C22H28N2O4	402.2327	384.2049	2.861	[M+NH4]+	15.1899812948887	3	0.6512	rp	76-66-4 | 39032-61-6	5281408	-	-	C09236	1087.06	N/A	195574.28	553.61	11128.5	N/A	848.62	11746.88	28980.16	19372.12	N/A	1147.91	N/A	N/A	5353.07	3211.42	N/A	N/A	N/A	N/A	9399.75	9203.13	11471.89	11046.51	10176.72	8218.43
MW0052879	T3_positive	Farnesol	Alcohol and amines	Alcohols	C15H26O	240.2315	222.1984	6.7624	[M+NH4]+	1.92499999997153	3	0.6508	rp	4602-84-0	445070	HMDB0004305	7048	C06081	3273.2	9457.42	15725.5	16028.47	22957.44	15927.92	16048.21	12398.02	6465.41	14621.75	6771.13	5926.05	1151.05	10807.75	7368.84	11362.72	6598.18	5683.16	4609.34	7489.4	N/A	7210.26	5852.89	6706.56	7238.2	4730.64
MW0016119	T3_positive	beta-Glycerophosphoric acid	GP	GP	C3H9O6P	173.0115	172.0137	0.8896	[M+H]+	23.6999999999199	3	0.6504	rp	17181-54-3	2526	HMDB0002520	6708	C02979	11361.09	8377.22	9270.71	5043.66	10800.77	10996.61	5448.54	7026.56	5789.94	4819.98	10433.16	7289.1	14084.72	7774.41	12429.41	11194.88	15411.95	11797.44	15091.19	14319.77	13075.53	11004.85	11098.18	11013.83	9805.78	10741.13
MW0048980	T3_positive	Cohibin D	Aldehyde,Ketones,Esters	Esters	C37H68O4	577.5162	576.5118	6.1425	[M+H]+	4.95221750766367	3	0.6497	rp	293735-22-5	10627002	HMDB0035398	-	-	N/A	N/A	N/A	N/A	N/A	N/A	N/A	N/A	N/A	N/A	N/A	N/A	N/A	N/A	523.18	N/A	N/A	5419.31	22253.66	6652.19	44837.36	N/A	26458.63	67803.54	37674.56	56250.23
MW0114269	T3_positive	Dihydrojasmone	Aldehyde,Ketones,Esters	Ketones	C11H18O	184.1688	166.1358	6.7624	[M+NH4]+	2.17499999997983	3	0.6497	rp	1128-08-1	62378	HMDB0031565	-	-	775.65	9373.77	7708.29	9757.87	14854.28	6372.94	7229.56	6443.08	4710.14	9313.85	2589.12	1229.8	N/A	5433.35	3265.85	5930.32	2451.27	707.21	2341.89	3602.95	N/A	3506.08	3087.49	3431.37	3318.65	3468.51
MW0143730	T3_positive	6-(alpha-D-glucosaminyl)-1D-myo-inositol 1,2-cyclic phosphate	Organic acid and Its derivatives	Organic acid and Its derivatives	C12H22NO12P	403.0917	403.088	2.5746	[M+]+	10.5188089949055	3	0.6493	rp	140391-24-8	5461149	-	-	-	87289.02	29419.61	18579.92	17892.79	18678.55	19241.49	19402.43	92876.18	32058.77	19272.79	20263.81	19053.88	32171.89	31408.94	32351.7	74337.6	32689.81	102901.47	21135.69	33951.8	36151.69	20472.28	33080.16	35526.35	33526.85	21992.48
MW0106698	T3_positive	Fenthion	Benzene and substituted derivatives	Benzene and substituted derivatives	C10H15O3PS2	301.0092	278.02	5.4604	[M+Na]+	0.299999999953116	3	0.6479	rp	55-38-9	3346	HMDB0033209	-	C14420	3075.55	2837.01	2732.45	3213.97	2948.99	1719.31	2413.21	2352.5	2489.24	2379.35	2471.23	2599.0	3092.94	3265.24	2470.88	2848.75	2530.06	2633.82	2703.98	2366.94	3107.79	2358.74	2637.52	2764.97	2684.05	2546.12
MW0012822	T3_positive	Azelaoyl PAF	GP	PA	C33H66NO9P	634.4506	651.4475	7.3542	[M+H-H2O]+	10.0560455888808	3	0.6478	rp	354583-69-0	17757205	-	62938	-	4796.43	2668.97	19189.25	4271.78	1091.94	10536.51	4806.83	1667.11	1205.87	N/A	N/A	44751.86	N/A	839.91	583.53	N/A	N/A	N/A	N/A	N/A	1681.1	1823.63	1735.72	665.19	1544.79	723.02
MW0142013	T3_positive	2,3-Dihydroxyindole	Heterocyclic compounds	Indole and Its derivatives	C8H7NO2	132.0434	149.0477	2.731	[M+H-H2O]+	2.45000000006712	3	0.6476	rp	5638-85-7	21860	-	-	C02775	1130.64	4601.32	7857.28	4612.29	N/A	3837.51	10170.24	14495.8	N/A	4058.2	7150.13	1848.33	1535.16	1243.53	2127.95	1156.96	9144.46	6246.43	6203.05	7061.23	5573.57	6508.31	5530.3	5985.12	5737.31	5924.7
MW0054867	T3_positive	7,10,13-Hexadecatrienoic acid methyl ester	FA	Others	C17H28O2	229.1984	264.2089	5.8311	[M+H-2H2O]+	8.42499999997415	3	0.6474	rp	56554-30-4	556196	-	265059	-	107788.14	91291.34	97496.98	110391.73	105210.03	105230.16	99897.04	99451.22	141251.9	214569.34	110575.97	86009.6	79824.13	90294.55	83177.76	102162.68	114274.43	110543.18	113342.41	82452.91	87469.04	100640.64	113654.59	121931.03	106380.94	120692.09
MW0157110	T3_positive	Sodium picosulfate	Others	Others	C18H13NNa2O8S2	480.9778	480.9878	0.6086	[M+]+	19.7302510842396	3	0.6474	rp	10040-45-6	68654	-	-	C71029	19000.63	24585.38	16368.21	17772.61	25471.79	22918.9	16833.78	18946.4	20551.19	17638.18	17287.55	24587.04	18615.0	14158.73	18592.02	18607.74	20197.96	19930.35	19264.66	18403.95	20070.77	18619.7	19943.42	18656.53	19394.72	13061.25
MW0118742	T3_positive	2-Methyl-4-phenylthiazole	Heterocyclic compounds	Heterocyclic compounds	C10H9NS	214.0153	175.0456	2.3833	[M+K]+	16.3249999999948	3	0.6468	rp	1826-16-0	584377	-	96510	-	1641.6	712.26	1212.24	2901.93	812.08	2926.49	1559.75	666.57	680.58	2505.0	1196.72	812.4	820.32	1341.48	830.91	N/A	N/A	663.04	2244.02	984.98	N/A	1407.44	1531.67	1399.61	1364.06	1149.44
ZINC14438713	T3_positive	cis-3-Hexenyl tiglate	FA	FFA	C11H18O2	183.1368	182.1307	4.9055	[M+H]+	2.95000000001266	3	0.6464	rp	67883-79-8	15461361	HMDB0038279	-	-	4414.16	5139.57	5043.93	3578.5	5108.22	5023.34	5308.62	4365.9	8641.28	7293.27	4728.38	3997.62	3617.29	1764.53	5122.91	3970.28	6129.79	4919.63	5941.72	3960.02	1413.63	2322.68	2745.61	3015.07	2360.43	3223.54
MW0009372	T3_positive	Phenacemide	Benzene and substituted derivatives	Benzene and substituted derivatives	C9H10N2O2	217.0433	178.0742	2.3833	[M+K]+	14.6749999999685	3	0.646	rp	63-98-9	4753	HMDB0015253	-	C07428	3437.53	2719.25	851.41	4586.99	2183.0	4659.11	1626.09	N/A	N/A	3901.24	760.46	3093.17	646.02	2508.54	N/A	N/A	1157.56	758.85	4290.11	712.62	2992.25	3761.55	3127.56	2459.51	3223.94	3890.95
MW0059173	T3_positive	Peimine	Alkaloids	Alkaloids	C27H45NO3	432.3538	431.3399	6.0046	[M+H]+	15.1729891926199	3	0.6455	rp	23496-41-5 | 107299-20-7 | 135636-54-3	131900	-	-	-	232829.35	220818.37	157067.83	232297.47	212908.16	207104.35	217659.33	207457.62	168523.86	198444.58	194996.94	199549.01	195745.3	192549.53	199108.89	198184.2	198556.85	190911.6	191323.11	196631.82	183160.85	217374.38	190213.47	204064.65	205969.07	188250.91
MW0120316	T3_positive	4-Butyl-2,5-dimethyloxazole	Heterocyclic compounds	Heterocyclic compounds	C9H15NO	171.1483	153.1154	4.5746	[M+NH4]+	2.3999999999802	3	0.6447	rp	30408-62-9	525777	HMDB0037879	-	-	66863.54	63405.96	61788.76	72444.11	58893.3	71389.79	72082.55	73526.92	59787.7	72608.33	71752.85	62640.94	72917.87	68999.5	62574.94	67011.03	59861.9	72154.58	73164.49	64259.31	64539.26	67280.89	60521.82	75016.9	54102.43	55428.59
MW0013350	T3_positive	27-Norcholestanehexol	Alcohol and amines	Alcohols	C26H46O6	455.3353	454.3294	6.2206	[M+H]+	3.16249464065976	3	0.6441	rp	91999-66-5	196302	HMDB0002157	-	-	N/A	N/A	9751.24	N/A	N/A	6806.23	4836.24	560.92	2337.2	N/A	3417.33	3803.37	7105.57	N/A	3079.42	7163.94	N/A	4177.26	9463.03	2056.13	3648.25	2078.16	2211.89	3358.95	3498.13	3193.29
MW0157403	T3_positive	Simplexin, 22,23,24,25-tetradehydro-	Terpenoids	Ditepenoids	C30H40O8	529.281	528.2723	5.457	[M+H]+	2.60731747035044	3	0.6439	rp	92219-48-2 | 52306-12-4	5477859	-	-	-	1500.74	1216.98	581.35	1001.12	2653.35	N/A	3076.96	917.0	N/A	N/A	N/A	N/A	N/A	N/A	991.74	824.0	N/A	1163.06	568.39	1120.74	2640.72	2097.52	1653.24	2818.33	1819.49	2153.91
MW0124170	T3_positive	Fuberidazole	Heterocyclic compounds	Heterocyclic compounds	C11H8N2O	149.0429	184.0637	4.1216	[M+H-2H2O]+	17.1499999999725	3	0.6439	rp	3878-19-1 | 101575-84-2	19756	-	72512	C18737	97431.23	103180.77	103335.11	105813.16	107678.67	132354.1	126951.11	118818.03	111172.94	148522.99	111145.27	133196.59	108538.97	131675.59	122759.16	126997.94	143320.08	135875.51	152437.4	122245.95	221410.83	120006.63	144639.1	192335.28	210833.49	210920.22
FDATN00851	T3_positive	Tacrolimus	Others	Medicine	C44H69NO12	804.4753	803.482	5.9352	[M+H]+	17.3774845080105	3	0.6434	rp	104987-11-3	445643	HMDB0015002	-	C01375	583.6	N/A	7287.5	565.99	N/A	2357.21	596.03	N/A	N/A	N/A	9582.24	N/A	1137.37	N/A	N/A	878.41	N/A	510.68	3242.3	3244.82	N/A	742.34	968.12	2402.14	2132.07	2766.97
MW0012828	T3_positive	1-(6-((3-Methoxyestra-1,3,5(10)-trien-17-yl)amino)hexyl)-1H-pyrrole-2,5-dione	Aldehyde,Ketones,Esters	Ketones	C29H40N2O3	464.3123	464.3039	7.191	[M+]+	19.1900386511448	3	0.6425	rp	112648-68-7	104794	-	63070	-	14391.68	7655.24	5601.35	723.61	6715.59	956.61	2693.51	4248.19	553.91	1209.95	4378.09	2801.12	4609.78	N/A	2950.57	2762.8	2403.67	1507.16	3308.07	4579.39	1360.03	2802.52	1896.35	2617.74	1526.87	1304.4
MW0148888	T3_positive	Emindole Sb	Heterocyclic compounds	Indole and Its derivatives	C28H39NO	388.3047	405.3032	5.5879	[M+H-H2O]+	12.1000000001459	3	0.6413	rp	112900-04-6	9887568	-	-	C20527	19203.56	8999.45	15297.71	8292.97	24324.97	9993.03	15748.67	11980.66	18736.88	19320.08	32782.79	17729.95	19900.89	7714.12	12848.7	17893.02	14257.44	10744.49	21889.8	18275.99	18178.5	21785.69	20824.81	21666.58	18175.06	17881.09
MW0009779	T3_positive	Sulfabenzamide	Benzene and substituted derivatives	Benzene and substituted derivatives	C13H12N2O3S	277.0726	276.0569	9.0907	[M+H]+	21.1000000001604	3	0.641	rp	127-71-9	5319	-	43335	C72147	81458.02	127236.07	35376.57	99647.08	120119.28	69881.96	125580.57	42034.5	94698.32	115489.22	115857.92	107410.56	91684.9	130027.6	118015.21	138889.91	94033.53	117109.43	104544.58	120290.21	145432.57	104018.97	45367.37	135961.13	131361.08	140841.71
MW0194180	T3_positive	1,3-Benzenediol, 2-[3-methyl-6-(1-methylethenyl)-2-cyclohexen-1-yl]-5-pentyl-, (1R-trans)-	Alcohol and amines	Alcohols	C21H30O2	314.2326	314.2246	4.7305	[M+]+	21.2999999999397	3	0.6404	rp	74219-29-7	36688143	-	-	-	98289.26	111151.83	272195.22	138923.36	253357.18	139340.36	108315.77	96620.14	186874.55	189023.31	358158.99	250011.31	202078.64	57382.01	204219.56	204174.86	197542.3	182964.89	314208.92	251932.08	285404.5	279041.05	289431.47	311167.61	259721.37	266085.45
MW0053451	T3_positive	Ganoderiol G	Aldehyde,Ketones,Esters	Ketones	C31H52O5	487.3755	504.3815	6.0046	[M+H-H2O]+	5.49880997954816	3	0.6404	rp	114567-48-5	15602268	HMDB0037780	-	-	5582.54	4891.02	4128.04	N/A	4326.7	3974.12	3982.61	5787.91	4593.16	4099.66	5297.79	5794.48	4129.8	5738.57	6060.08	5841.52	6969.42	6152.96	6244.73	6429.76	12464.42	5352.62	5754.69	8031.79	10981.55	9787.39
MW0126592	T3_positive	L-Urobilin	Heterocyclic compounds	Heterocyclic compounds	C33H46N4O6	595.3472	594.3417	6.1932	[M+H]+	3.09062394709147	3	0.6403	rp	34217-90-8	5280818	HMDB0004159	-	C05793	N/A	613.99	61105.63	187098.22	N/A	382779.15	871941.88	277283.82	N/A	1209.25	N/A	17262.65	8038.25	N/A	N/A	3598.98	985.76	75985.22	36746.2	N/A	177928.04	210480.06	205848.79	241632.66	205109.22	197451.44
MW0103120	T3_positive	Vitamin K	CoEnzyme and vitamins	CoEnzyme and vitamins	C31H46O2	450.3568	450.3498	6.4358	[M+]+	16.6981503778568	3	0.6401	rp	12001-79-5 | 81818-54-4 | 10485-69-5 | 27696-10-2	5280483	HMDB0015157	-	C02059	32461.36	23652.49	30190.31	8271.92	41875.74	29607.26	7372.63	5727.53	21963.75	13522.68	38705.76	29954.89	18566.16	7362.18	27604.97	26124.96	48052.28	23467.37	47334.11	49491.64	25429.82	30678.32	29953.85	34226.75	28932.1	22123.22
MW0114405	T3_positive	Erythritol	Carbohydrates and Its metabolites	Sugar alcohols	C4H10O4	161.0283	122.0579	0.5739	[M+K]+	17.9749999999501	3	0.6386	rp	149-32-6	222285	HMDB0002994	140	C00503	63976.94	78567.86	64158.51	68363.48	84506.38	69990.39	66698.75	73906.73	57740.84	67625.51	71040.35	95342.94	71327.01	63116.53	65084.36	73696.32	80479.27	83352.32	84827.03	86278.22	97426.51	69925.58	73012.79	89020.22	81455.33	78747.52
MW0010749	T3_positive	(+)-7-iso-Jasmonic acid	Organic acid and Its derivatives	Organic acid and Its derivatives	C12H18O3	211.1309	210.1256	2.2451	[M+H]+	4.97499999994488	3	0.6378	rp	62653-85-4	7251183	-	-	-	39572.98	40425.98	38277.29	47094.63	42735.78	40773.83	39561.6	42931.43	43638.74	44873.59	43006.07	41933.56	43557.31	43202.53	43967.57	45122.51	41324.12	43580.75	41039.47	40392.55	48227.64	43920.93	45687.86	48331.76	45711.87	46341.11
MW0007976	T3_positive	N-(2-aminoethyl)-4-chlorobenzamide	Benzene and substituted derivatives	Benzene and substituted derivatives	C9H11ClN2O	221.0497	198.056	0.5914	[M+Na]+	11.0249999999468	3	0.6367	rp	87235-61-8	4289	-	44646	-	4765.69	5299.05	5122.34	4389.19	6377.55	4126.88	4551.66	4974.05	3988.01	4767.27	5472.93	6180.31	5173.85	4805.69	3861.81	5351.68	6109.53	5403.31	5261.44	5964.55	6298.08	5350.23	5888.81	106855.2	5068.23	117523.02
MW0014923	T3_positive	Colforsin daropate	Aldehyde,Ketones,Esters	Esters	C27H43NO8	510.3181	509.2989	5.5704	[M+H]+	23.3781221967327	3	0.6362	rp	113462-26-3	444029	-	-	-	3251.03	2392.68	2560.91	2031.52	6662.83	4510.05	4217.26	4694.39	7557.27	7226.18	4922.64	5595.37	3842.27	4207.09	1567.89	4025.65	5931.6	6853.94	5199.1	5229.86	4814.53	4594.77	4089.12	5086.4	5298.03	5520.54
MW0109536	T3_positive	Rufinamide	Alcohol and amines	Amines	C10H8F2N4O	238.0736	238.0666	5.8568	[M+]+	18.6999999999671	3	0.6355	rp	106308-44-5	129228	-	-	C71253	29698.75	28943.24	28905.76	13365.56	26450.36	27573.64	23614.19	12057.3	11907.46	10648.0	22211.36	23244.67	21885.76	10761.39	11579.78	10350.51	21780.54	10531.41	20814.65	21810.14	7519.32	16874.35	9814.91	17939.63	14129.63	13720.89
MW0103536	T3_positive	2',3'-Dideoxyadenosine triphosphate	Nucleotide and Its metabolites	Nucleotide and Its metabolites	C10H16N5O11P3	475.0148	475.0059	2.1409	[M+]+	19.7471430956822	3	0.6354	rp	24027-80-3	65304	HMDB0060728	-	-	14463.14	3592.96	12064.22	2562.03	6446.15	5960.08	2241.72	3544.33	2465.39	1269.23	17737.25	27346.27	23003.35	21592.32	12352.51	42153.73	21522.1	30727.96	34013.0	18869.31	15722.61	13681.09	15403.33	13175.02	14652.06	16365.76
MW0169318	T3_positive	Isofraxidin	Heterocyclic compounds	Heterocyclic compounds	C11H10O5	223.0635	222.0528	5.9699	[M+H]+	8.45000000005314	3	0.6353	rp	486-21-5	5318565	HMDB0253642	-	C17480	748802.82	649395.57	661633.66	570262.35	825747.9	693625.95	673900.87	676100.35	702563.56	814562.5	690302.7	680709.03	645885.76	743366.47	683935.76	730577.71	732816.28	670770.2	586760.7	678338.34	722948.81	512721.46	591297.01	658267.74	727892.78	793780.91
MW0005059	T3_positive	4-Hydroxy-3-methoxycinnamaldehyde	Benzene and substituted derivatives	Phenolics	C10H10O3	179.0694	178.063	3.8087	[M+H]+	2.2249999999957	3	0.635	rp	20649-42-7	5280536	HMDB0141782	-	C02666	N/A	N/A	5690.72	6707.56	812.25	884.25	N/A	14865.98	1435.84	N/A	5733.89	5744.62	9117.95	984.75	11768.11	10200.95	2335.83	1949.92	4083.13	2506.41	4498.9	3514.48	4865.71	4230.21	3851.51	3728.79
MW0049117	T3_positive	Cyclopassifloside VI	Carbohydrates and Its metabolites	Sugars	C36H58O11	684.4148	666.3979	6.2292	[M+NH4]+	24.852731494212	3	0.6344	rp	292167-43-2	73800253	HMDB0035949	-	-	N/A	2269.7	141779.57	N/A	3970.07	64196.94	11929.85	6206.66	29359.31	2894.18	35871.26	44742.59	51450.76	13013.79	27226.77	69021.05	12226.28	39199.34	96201.09	37324.31	23664.15	27045.55	27648.31	27732.92	24815.9	24510.09
MW0168969	T3_positive	Conessine	Heterocyclic compounds	Heterocyclic compounds	C24H40N2	379.3134	356.3191	6.6422	[M+Na]+	12.37500000002	3	0.6343	rp	546-06-5	441082	-	44134	C06545	44571.71	38771.64	44597.49	48737.82	13278.61	35027.09	37342.46	34717.64	28751.31	29705.63	29913.77	23285.58	34776.71	29428.52	28212.69	6744.07	28204.08	24001.49	18043.02	14830.57	16691.23	37851.29	29875.06	40719.44	33052.93	31146.18
MW0055426	T3_positive	5Z,8Z,11Z,14Z-Eicosatetraenoic acid, oxiranylmethyl ester	CoEnzyme and vitamins	CoEnzyme and vitamins	C23H36O3	360.2735	360.2664	4.9934	[M+]+	18.8749999999516	3	0.6339	rp	439146-24-4	11164295	-	-	-	11397.61	4854.69	12861.54	5897.33	12297.27	5136.29	7449.82	5394.64	9127.28	10887.52	23409.81	10619.78	11416.7	3362.96	8894.92	11059.04	9206.95	6896.83	11412.6	11672.51	12404.29	12580.85	12799.99	14547.08	13031.81	11671.42
MW0048972	T3_positive	Coenzyme Q6	Aldehyde,Ketones,Esters	Ketones	C39H58O4	591.4492	590.4335	6.5045	[M+H]+	14.1856967903123	3	0.6335	rp	1065-31-2	5283544	HMDB0036062	-	C17568	N/A	N/A	N/A	581.9	599.96	8029.25	5286.13	3040.69	1426.38	2177.06	1497.68	1824.94	2325.23	3286.5	866.77	1806.88	4045.48	7419.14	5392.07	6370.32	24137.03	2377.53	9189.36	16840.98	19933.07	22092.93
MEDN1079	T3_positive	FFA(22:6)	FA	FFA	C22H32O2	328.2478	328.2402	4.9759	[M+]+	20.1749999999379	3	0.6334	rp	25167-62-8	6442063	-	64830	-	44691.89	43444.49	32436.28	25150.17	48766.87	27365.68	30662.35	50105.9	42447.16	39431.61	108837.04	85986.2	104371.2	50143.56	55906.65	122375.0	63482.79	38393.98	64441.06	90906.51	71191.6	75067.78	71369.83	76941.29	70843.02	71355.16
MW0144237	T3_positive	Ac-DEVD-CHO	Amino acid and Its metabolites	Small Peptide	C20H30N4O11	525.1752	502.1911	3.6139	[M+Na]+	9.92040049612666	3	0.633	rp	169332-60-9 | 184179-08-6	644345	-	45364	-	N/A	N/A	N/A	N/A	N/A	N/A	24293.96	N/A	N/A	2162.65	N/A	N/A	N/A	N/A	N/A	N/A	N/A	N/A	N/A	N/A	15808.14	15112.12	14621.63	15567.34	15704.27	17114.32
MW0059172	T3_positive	propyl (9E)-12-hydroxyoctadec-9-enoate	FA	Others	C21H40O3	341.3047	340.2977	6.1772	[M+H]+	0.874999999922466	3	0.6325	rp	9004-97-1	22321485	HMDB0032476	-	-	980623.66	1792206.4	428348.9	1639043.7	8147.19	1669176.92	1138800.01	953394.01	2446915.18	1865854.62	2186542.24	1966325.0	1247619.68	1862163.02	1254918.48	16447.16	1957615.22	1959671.43	2377291.02	1653537.16	849502.05	1065287.73	1693571.79	2157191.34	1482431.79	1449950.9
MW0007170	T3_positive	Fluconazole	Benzene and substituted derivatives	Benzene and substituted derivatives	C13H12F2N6O	271.092	306.1041	1.6893	[M+H-2H2O]+	4.57499999996003	3	0.632	rp	86386-73-4	3365	HMDB0014342	-	-	3226.07	3690.27	2561.59	999.22	5964.1	1251.15	4224.24	2602.3	2683.76	2875.97	2058.65	4352.52	2457.24	2554.61	1589.1	4319.65	807.63	3125.46	2111.93	2380.12	3437.35	3021.57	3242.56	5375.42	3428.48	3006.28
MW0127438	T3_positive	Diallyl sulfide	Others	Others	C6H10S	115.05	114.0503	4.6444	[M+H]+	19.0500000000071	3	0.6316	rp	592-88-1	11617	HMDB0036491	-	C08370	N/A	N/A	N/A	N/A	N/A	N/A	770.87	N/A	N/A	N/A	N/A	N/A	N/A	N/A	N/A	N/A	N/A	N/A	N/A	N/A	2279.03	1233.57	2276.25	1943.8	1202.2	1645.09
MW0139004	T3_positive	Moxidectin	Heterocyclic compounds	Heterocyclic compounds	C37H53NO8	639.3837	639.3771	5.9178	[M+]+	11.0732857262963	3	0.6311	rp	113507-06-5	9832912	-	263534	-	5340.39	3033.05	1001.22	2748.61	2144.02	6274.88	5346.85	6349.07	17295.59	5261.53	2797.81	1688.27	1625.3	918.29	3709.02	3424.39	2675.28	3161.28	5376.6	1542.74	4899.87	5872.11	3279.23	5694.95	4353.22	5579.45
MW0011931	T3_positive	1,2-Epoxy-1,2,7,7',8,8',11,12-octahydro-psi,psi-carotene	Others	Hydrocarbon derivatives	C40H62O	576.5044	558.4801	6.1859	[M+NH4]+	16.5997712075211	3	0.6309	rp	51598-36-8	131750917	HMDB0029853	-	-	N/A	N/A	724.17	947.92	N/A	N/A	N/A	698.44	2825.19	3175.29	10300.83	14619.54	9221.54	5941.48	4588.26	9698.75	16230.25	33683.49	41323.72	49956.21	27496.74	14073.91	35485.42	17907.24	23639.7	28402.35
MW0157377	T3_positive	Teleocidin B-1	Benzene and substituted derivatives	Benzene and substituted derivatives	C28H41N3O2	452.321	451.3199	7.019	[M+H]+	13.6626766491726	3	0.6303	rp	95044-71-6	185384	-	-	C05150	22606.55	20157.11	22690.96	26654.19	26791.32	29601.84	17196.62	9950.28	6310.84	4958.36	5619.22	N/A	5561.12	4280.44	4114.04	3300.15	2886.35	2330.61	3487.11	2609.77	2431.29	6180.97	3372.64	5718.7	3323.11	2770.9
MW0169022	T3_positive	Danazol	Others	Others	C22H27NO2	337.2004	337.2042	7.4058	[M+]+	8.20000000004484	3	0.6292	rp	17230-88-5	28417	HMDB0002835	-	C06938	47432.96	44690.22	70739.49	92354.33	73372.2	63456.45	25612.57	19503.73	6688.19	14001.6	7803.13	5633.68	7160.69	4083.44	2390.31	3519.25	3949.57	3897.92	5351.35	3780.13	3470.74	5262.02	3030.01	5519.62	3097.1	3445.73
MW0154939	T3_positive	Sulfan Blue	Benzene and substituted derivatives	Benzene and substituted derivatives	C27H31N2NaO6S2	566.1546	566.1521	3.4957	[M+]+	5.2636076533342	3	0.6285	rp	129-17-9 | 116-95-0 | 30586-15-3	8507	-	-	-	N/A	N/A	N/A	21751.42	2936.49	N/A	7823.44	N/A	N/A	5258.09	N/A	N/A	N/A	N/A	N/A	N/A	N/A	N/A	N/A	N/A	5881.69	5796.05	5820.97	6001.56	5764.69	5765.76
MW0143852	T3_positive	6-Iminocyclohexa-2,4-dienone	Benzene and substituted derivatives	Benzene and substituted derivatives	C6H5NO	173.9834	107.0371	9.0907	[M-2H+3Na]+	17.5250000000204	3	0.6281	rp	4377-76-8	15903259	-	-	C17500	95510.33	97694.04	102132.35	81800.99	106067.93	116851.01	101333.39	111688.5	104802.01	100732.04	101478.24	98485.09	94490.58	102780.42	114595.37	140450.8	122942.54	114458.56	109662.05	39179.32	94125.37	96146.33	109480.24	108950.32	98867.95	103421.88
MW0014221	T3_positive	C18 Sulfatide	SP	GSP	C42H81NO11S	892.5326	807.553	8.7589	[M+K+HCOOH]+	12.2574056073945	3	0.6278	rp	244215-65-4	5771775	HMDB0012314	-	C06125	4129.91	N/A	N/A	N/A	N/A	1478.85	6622.97	5109.68	6431.16	4883.13	2858.96	1188.67	2464.34	4264.58	4386.89	2118.13	5002.68	2583.17	2340.41	1458.6	4713.68	N/A	847.39	3428.73	4928.18	2081.87
MW0154456	T3_positive	N-Furfurylformamide	Alcohol and amines	Amines	C6H7NO2	143.0806	125.0477	3.8782	[M+NH4]+	2.44999999999607	3	0.6268	rp	72693-10-8	194461	-	-	C02854	N/A	N/A	N/A	54603.73	17504.35	N/A	2000.86	N/A	N/A	N/A	N/A	N/A	N/A	N/A	N/A	N/A	N/A	N/A	N/A	N/A	6960.78	8102.17	5220.76	6920.81	7206.38	6736.47
MW0149329	T3_positive	Fusicoccin H	Carbohydrates and Its metabolites	Carbohydrates and Its metabolites	C26H42O8	465.2833	482.288	6.2636	[M+H-H2O]+	2.94443399554017	3	0.6257	rp	50906-51-9	5281364	-	-	C09093	N/A	2132.17	7015.36	622.27	N/A	1283.26	680.41	N/A	N/A	N/A	71595.99	522.46	1032.73	N/A	3055.71	31927.31	6902.36	9338.87	22084.34	27413.89	8188.59	9733.0	5255.73	9409.62	8112.63	8388.5
MW0107983	T3_positive	Lyciumin C	Heterocyclic compounds	Heterocyclic compounds	C49H57N9O12	986.3946	963.4127	5.3782	[M+Na]+	7.47159902776469	3	0.6254	rp	150394-23-3	85131758	HMDB0040696	-	-	N/A	N/A	N/A	851.05	1806.42	2461.05	3381.88	3380.03	8144.53	4250.19	4585.93	3170.03	4274.37	7872.02	6175.89	7903.33	6860.99	14084.78	11755.18	13632.99	16288.29	4569.44	13453.71	16436.29	6923.02	15565.02
MW0009272	T3_positive	Ormetoprim	Benzene and substituted derivatives	Benzene and substituted derivatives	C14H18N4O2	257.1466	274.143	0.7677	[M+H-H2O]+	17.299999999949	3	0.6247	rp	6981-18-6	23418	-	-	-	2116.69	8603.64	1725.77	1394.25	17531.34	10718.79	21058.07	16853.67	3558.04	14299.88	11952.45	11525.75	21415.42	15718.42	9796.18	17889.09	5207.37	12670.07	4848.57	16547.13	6705.66	6459.12	6915.84	16720.55	7390.29	5221.94
MEDP1884	T3_positive	Prolyl-Histidine	Amino acid and Its metabolites	Small Peptide	C11H16N4O3	291.0834	252.1222	0.7677	[M+K]+	5.10000000005562	3	0.6243	rp	92027-43-5	9856353	HMDB0029019	-	-	N/A	30327.1	8724.26	16394.54	46601.87	15226.6	16032.58	N/A	N/A	N/A	N/A	N/A	N/A	N/A	N/A	2465.87	N/A	N/A	N/A	682.82	26232.16	32162.2	26637.05	23650.37	19256.48	25476.45
MW0110645	T3_positive	Betahistine	Heterocyclic compounds	Heterocyclic compounds	C8H12N2	136.1051	136.1	2.2451	[M+]+	13.8749999999277	3	0.6236	rp	5638-76-6	2366	HMDB0015644	-	-	4823.69	6071.38	5916.33	7442.38	3419.54	6553.72	5823.47	6289.42	6864.86	3534.94	7542.91	5880.96	6825.12	6837.48	6758.75	7405.15	5875.19	3930.23	6389.02	3305.41	6470.44	7346.52	6674.96	7279.4	7361.41	7080.99
MW0154937	T3_positive	Patellamide C	Alcohol and amines	Amines	C37H46N8O6S2	762.3052	762.2982	4.3477	[M+]+	9.87803097964904	3	0.6236	rp	81120-74-3	9767970	-	-	-	1724.34	N/A	5066.02	4932.09	N/A	20102.83	964.49	2130.07	2709.83	4858.77	1567.1	N/A	795.51	N/A	900.7	669.94	571.61	561.42	1197.25	618.34	2309.26	3186.49	2995.89	2746.2	2486.66	2554.15
MW0013331	T3_positive	25-Methyl-21-tritriacontene-1,9,11-triol	Alcohol and amines	Alcohols	C34H68O3	525.5213	524.5168	6.8653	[M+H]+	5.42315705180573	3	0.6232	rp	151454-19-2	131753012	HMDB0041032	-	-	786667.76	678722.15	759338.47	984045.34	988674.35	767237.25	711648.96	538621.69	492319.71	524556.14	525901.09	113006.42	470527.85	515822.64	417033.82	396458.54	419201.04	387041.43	403295.97	397067.66	321241.81	478483.47	411391.37	571581.38	418553.11	373623.57
MW0108207	T3_positive	Methacrifos	Aldehyde,Ketones,Esters	Esters	C7H13O5PS	223.0209	240.0221	4.2604	[M+H-H2O]+	5.17500000000837	3	0.6231	rp	62610-77-9	3034435	-	72519	C18745	21083.43	21222.71	20433.78	23946.31	19922.93	24039.66	23607.16	23045.93	22667.26	23454.12	21252.68	25608.45	23446.69	22658.2	22989.79	23239.46	24340.08	22650.37	22584.12	7416.64	21901.2	21991.53	25934.36	25296.35	22171.85	19123.83
MW0169412	T3_positive	Linuron	Benzene and substituted derivatives	Benzene and substituted derivatives	C9H10Cl2N2O2	266.0473	248.0119	4.2429	[M+NH4]+	3.67499999995857	3	0.6228	rp	330-55-2	9502	HMDB0254109	-	C11007	3336.88	2918.32	3099.41	3524.42	2759.58	3165.43	3280.1	3119.43	3355.25	3250.62	2859.82	2740.9	2585.63	2758.26	2540.62	2879.98	2834.29	1799.86	1692.6	3262.24	2711.69	2980.8	3467.74	3211.57	2365.4	1781.56
MEDL02772	T3_positive	D-Erythrose 4-phosphate	Carbohydrates and Its metabolites	Phosphate sugars	C4H9O7P	199.9994	200.0086	1.4643	[M+]+	21.7250000000035	3	0.6227	rp	585-18-2	122357	HMDB0001321	6158	C00279	7106.69	4460.29	9414.73	16213.42	8037.39	14987.67	13621.34	7210.54	6834.4	20706.39	5227.26	7879.42	6076.55	1239.18	4107.05	7660.08	5862.6	4104.26	6339.64	7260.79	7067.44	8449.55	7966.5	7700.04	6151.82	7461.85
MW0160134	T3_positive	Serotonin O-sulfate	Alcohol and amines	Amines	C10H12N2O4S	303.0646	256.0518	2.2624	[M+HCOO+2H]+	0.174999999984493	3	0.6224	rp	16310-20-6 | 124575-88-8	152151	-	-	-	4155.78	4086.19	4173.81	3771.69	4927.44	5146.01	4352.35	5648.44	4882.71	4500.62	4836.98	4774.29	4521.51	3655.01	6153.72	5525.71	4828.41	4768.51	4465.84	3804.78	8647.05	9202.33	8877.58	8765.52	8605.42	9598.33
MW0148134	T3_positive	Dalfopristin	Heterocyclic compounds	Heterocyclic compounds	C34H50N4O9S	691.3459	690.3299	4.5921	[M+H]+	12.6566321512988	3	0.6222	rp	112362-50-2	6323289	HMDB0015566	-	-	6231.7	2867.79	6259.56	3237.02	1439.87	10414.01	3766.74	17013.25	8214.34	4572.95	5417.56	3518.57	1312.61	1459.17	2225.73	2996.41	6167.63	1077.69	2364.06	568.45	3748.23	3710.15	3474.1	3138.93	2883.2	3593.13
MW0157982	T3_positive	trans-2-Chloro-4-carboxymethylenebut-2-en-1,4-olide	Aldehyde,Ketones,Esters	Ketones	C6H3ClO4	174.9711	173.972	9.1391	[M+H]+	20.4749999999621	3	0.6218	rp	22752-93-8	5280721	-	-	C04729	131311.01	187089.33	147267.92	39338.39	204738.24	139251.92	96870.97	57701.9	188878.49	146965.99	142016.92	125886.18	206628.83	148536.64	126792.24	75852.32	194332.38	157205.67	235007.76	155921.53	171744.35	19048.12	202621.62	136795.35	237442.05	214925.88
MW0126532	T3_positive	3-(2-Methylpropyl)-3a,4,5,6-tetrahydro-2-benzofuran-1(3h)-one	Heterocyclic compounds	Heterocyclic compounds	C12H18O2	212.1716	194.1307	5.8222	[M+NH4]+	17.5500000000284	3	0.6218	rp	66211-45-8	111213	HMDB0034450	-	-	14779.54	15632.54	10170.77	14925.27	15027.65	14024.97	13660.77	13616.61	25151.5	24061.26	14752.61	12364.49	10926.59	12418.81	11372.71	14141.52	14909.94	15046.29	12947.35	13207.39	14371.46	12647.04	15097.45	15573.81	14264.91	14547.91
MW0052606	T3_positive	Ergostane-3,6-dione	Aldehyde,Ketones,Esters	Ketones	C28H46O2	414.3567	414.3498	6.539	[M+]+	17.907597184597	3	0.6217	rp	88662-00-4	76380930	HMDB0032004	-	-	22766.25	26448.05	35294.56	4120.56	17670.69	44514.3	10377.51	2987.75	21929.78	11271.97	34170.55	20840.75	18037.83	25748.92	17749.99	18208.29	13844.79	24118.64	14405.84	16036.0	13935.02	17962.38	14121.75	18588.96	17392.83	16325.59
MW0052341	T3_positive	Diethyl sebacate	Aldehyde,Ketones,Esters	Esters	C14H26O4	223.1683	258.1831	5.3431	[M+H-2H2O]+	2.27500000001157	3	0.6208	rp	110-40-7	8049	HMDB0040429	-	-	1920.2	3517.09	11218.68	2142.68	2963.51	4963.93	4680.02	1081.6	1494.31	1989.74	4741.42	6682.15	8889.51	6582.85	6266.37	10774.86	9628.18	7853.91	13951.29	11557.87	6379.63	6862.22	6644.35	6608.79	6480.83	5311.94
MW0002906	T3_positive	(2-Chlorophenyl)(phenyl)methanol	Benzene and substituted derivatives	Benzene and substituted derivatives	C13H11ClO	256.9924	218.0498	0.8025	[M+K]+	11.0999999999706	3	0.6205	rp	6954-45-6	235819	-	-	-	9414.38	1122.18	N/A	8808.64	1212.45	11551.43	12155.34	11273.39	8390.72	10323.78	6730.76	6928.65	10220.13	6872.52	8855.13	12070.26	11219.6	8651.84	6402.98	8808.4	3100.9	3001.86	N/A	983.76	N/A	1476.11
MW0118069	T3_positive	2,8-Quinolinediol	Heterocyclic compounds	Heterocyclic compounds	C9H7NO2	162.0572	161.0477	1.6033	[M+H]+	5.54999999998529	3	0.6195	rp	15450-76-7	97250	HMDB0240311	-	C06342	7875.39	5246.7	9564.32	6496.22	5788.75	12098.39	8776.57	4713.8	4942.22	12170.56	6097.75	7834.41	8177.14	5744.81	5291.71	5776.01	5260.01	6816.27	5084.12	5106.83	6025.16	4988.35	5776.27	5961.75	5318.2	6039.49
MW0126484	T3_positive	Rucaparib	Heterocyclic compounds	Heterocyclic compounds	C19H18FN3O	324.1589	323.1434	1.2728	[M+H]+	20.525000000049	3	0.6183	rp	283173-50-2	9931954	-	-	C74459	5736.93	5343.36	4192.03	5450.32	4939.04	6044.86	5865.29	6386.57	4671.34	4493.26	3880.67	4838.62	4953.56	4494.41	6281.65	5778.23	5392.93	4640.3	5908.36	6045.76	4308.18	5019.72	4970.02	4655.31	3810.53	3841.72
MW0006359	T3_positive	Bifonazole	Benzene and substituted derivatives	Benzene and substituted derivatives	C22H18N2	293.1396	310.147	3.9301	[M+H-H2O]+	10.249999999985	3	0.6181	rp	60628-96-8	2378	HMDB0015583	-	-	74200.52	32399.36	108781.81	78910.14	50750.72	254298.19	43428.07	76360.36	91240.31	141630.46	89596.38	53880.87	47132.3	27357.16	110301.43	52606.99	82491.96	34969.52	59925.66	44629.61	77561.89	85416.55	82893.47	83169.93	70813.89	65631.72
MW0148141	T3_positive	Dalpanin	Lignans and Coumarins	Lignans	C26H30O12	534.1643	534.1737	4.0692	[M+]+	16.7174232972399	3	0.6178	rp	37376-13-9	442769	-	-	C10416	N/A	N/A	N/A	N/A	N/A	N/A	10986.92	N/A	N/A	N/A	N/A	N/A	N/A	N/A	N/A	N/A	N/A	N/A	N/A	N/A	7401.18	8353.76	8341.69	8396.65	8393.8	7100.75
MEDN0541	T3_positive	DL-3,4-Dihydroxyphenyl glycol	Benzene and substituted derivatives	Benzene and substituted derivatives	C8H10O4	171.0634	170.0579	1.2205	[M+H]+	4.52499999994416	3	0.6176	rp	28822-73-3	5307	HMDB0000318	-	C05576	7469.35	8026.51	7853.64	8009.97	7956.98	7174.33	7878.46	8425.06	8198.61	7520.0	8285.85	8036.31	8161.2	8924.04	8922.29	7932.16	9068.13	9654.55	8365.01	7833.5	8454.51	7505.24	8635.89	8663.03	9053.55	9059.6
MW0013431	T3_positive	2-Decaprenyl-3-methyl-6-methoxy-1,4-benzoquinone	Benzene and substituted derivatives	Benzene and substituted derivatives	C58H88O4	848.6511	848.6683	6.5218	[M+]+	19.6307681111884	3	0.6176	rp	14599-49-6	135625501	HMDB0006484	-	-	N/A	N/A	N/A	N/A	N/A	N/A	N/A	N/A	N/A	N/A	N/A	N/A	1089.1	3406.99	8364.08	5211.33	7463.16	19993.61	29645.31	25439.15	23962.02	N/A	45785.98	35119.38	30466.06	27605.35
MW0007107	T3_positive	Felbamate	Benzene and substituted derivatives	Benzene and substituted derivatives	C11H14N2O4	238.0888	238.0954	4.2779	[M+]+	15.1500000000482	3	0.6161	rp	25451-15-4	3331	HMDB0015084	-	C07501	18231.44	13613.5	11097.31	7003.48	10430.24	13032.36	17671.94	5275.92	14827.32	8518.21	17376.8	21168.02	14373.6	12218.36	15410.87	16733.54	15864.11	14796.15	10897.69	12931.76	14656.16	15328.8	15442.85	7439.55	14067.89	14389.51
MW0168485	T3_positive	Desmethylalborixin	Organic acid and Its derivatives	Organic acid and Its derivatives	C47H82O14	853.5616	870.5705	5.9513	[M+H-H2O]+	6.51384010610192	3	0.6158	rp	36505-48-3	9854219	-	-	-	N/A	N/A	N/A	N/A	N/A	621.14	N/A	N/A	N/A	N/A	N/A	7474.16	521.84	1142.75	1533.85	2607.17	2763.83	11240.93	28203.64	25203.05	17512.88	1483.97	23723.86	41354.71	14189.89	32025.73
MW0013259	T3_positive	21-Deoxycortisol	Hormones and hormone related compounds	Hormones and hormone related compounds	C21H30O4	329.2104	346.2144	4.3477	[M+H-H2O]+	1.77499999992392	3	0.6158	rp	641-77-0	92827	HMDB0004030	-	C05497	1096.92	1786.13	9136.88	2105.12	1849.1	2710.94	1918.2	2666.81	2398.76	1282.76	2320.64	1298.1	4574.31	1469.54	522.84	1065.16	1916.21	847.44	3366.27	1271.56	2785.69	3342.0	4032.92	3116.84	2941.98	2651.2
MW0108431	T3_positive	N-(3-Oxododecanoyl)homoserine lactone	Aldehyde,Ketones,Esters	Esters	C16H27NO4	315.2308	297.194	1.2728	[M+NH4]+	7.22499999994852	3	0.6143	rp	152833-54-0	127864	-	-	-	2713.05	3047.59	3153.55	3212.89	3694.91	1303.85	1659.12	2685.22	3047.56	1480.74	1860.88	2507.15	2789.55	2776.96	2771.35	2727.63	2594.97	3106.34	1935.34	1910.81	2729.02	2656.41	2698.97	2432.09	2309.6	2034.94
MW0113755	T3_positive	6-Methyl-5-hepten-2-one	Aldehyde,Ketones,Esters	Ketones	C8H14O	109.1	126.1045	5.8311	[M+H-H2O]+	2.92500000004026	3	0.6128	rp	110-93-0	9862	HMDB0035915	-	C07287	11597.58	10752.99	11932.93	13124.55	15088.83	13175.59	14026.69	10199.7	12887.15	14962.94	11085.35	10576.44	12274.12	10410.13	13149.45	14934.13	16305.57	14535.74	13265.93	13606.63	7828.1	15532.11	14066.2	9265.04	12577.91	9754.41
MW0125183	T3_positive	Miglitol	Heterocyclic compounds	Heterocyclic compounds	C8H17NO5	207.1016	207.1107	2.2624	[M+]+	1.92500000004259	3	0.6127	rp	72432-03-2	441314	HMDB0014634	-	C07708	2982.39	3004.46	4211.48	636.61	5990.8	3539.43	3946.41	8906.91	5938.22	6474.47	2743.87	5365.72	4139.14	2687.73	10286.72	6310.19	5402.43	7046.05	7471.67	5975.98	7453.15	2790.09	7428.53	7149.31	5054.08	4000.51
MW0103632	T3_positive	Nelarabine	Nucleotide and Its metabolites	Nucleotide and Its metabolites	C11H15N5O5	315.1336	297.1073	2.5051	[M+NH4]+	19.0500000000782	3	0.6115	rp	121032-29-9	3011155	HMDB0015401	-	-	6395.88	4713.59	6092.86	4162.04	4148.15	9296.24	1105.97	2910.4	8100.59	14170.28	15478.59	10854.22	14462.1	9883.41	12073.9	6317.09	20668.85	18458.04	24666.97	18249.83	12398.3	13349.54	13615.68	14136.16	12466.2	13009.9
MW0062240	T3_positive	Prostaglandin E2 isopropyl ester	Hormones and hormone related compounds	Hormones and hormone related compounds	C23H38O5	412.3045	394.2719	5.5356	[M+NH4]+	3.20150707555155	3	0.6106	rp	71845-66-4	71684700	-	45413	-	17384.44	14062.0	27401.05	17002.86	39050.22	14244.55	17976.61	14060.84	22973.18	23852.36	34510.92	20270.98	20407.47	8291.16	14128.08	16344.96	17734.75	16897.57	27608.91	34832.66	24178.19	25180.45	30698.87	28649.45	27463.27	24293.97
MEDN1477	T3_positive	Mannitol 1-phosphate	Carbohydrates and Its metabolites	Phosphate sugars	C6H15O9P	309.0487	262.0454	0.8721	[M+HCOO+2H]+	23.5499999999433	3	0.6091	rp	15806-48-1	130418	HMDB0001530	-	C00644	44266.4	32602.04	33603.97	18733.81	39527.24	36271.81	26828.87	27432.5	22288.24	26125.21	34463.56	25138.97	40808.91	25317.82	35338.81	36502.79	44826.64	33133.46	43409.1	43950.03	43303.76	36191.29	37314.15	37612.09	32833.76	38557.43
MW0145006	T3_positive	Alpinine	Alkaloids	Alkaloids	C23H29NO6	416.2117	415.1995	2.8605	[M+H]+	11.7970204186128	3	0.6088	rp	14028-90-1	442162	-	-	C09331	N/A	N/A	89428.5	N/A	4096.91	N/A	1475.55	4025.0	2624.82	8052.93	N/A	N/A	N/A	N/A	1431.04	2552.37	N/A	N/A	N/A	N/A	6605.66	6374.42	7065.21	6636.42	5922.93	5643.56
MW0005958	T3_positive	Acetylsulfamethoxazole	Benzene and substituted derivatives	Benzene and substituted derivatives	C12H13N3O4S	296.0646	295.0627	2.8007	[M+H]+	13.450000000006	3	0.6088	rp	21312-10-7	65280	HMDB0013854	-	C13061	1773.39	1542.54	6336.91	2785.11	1454.29	1870.22	1855.07	1571.16	1578.84	1925.07	1254.71	1624.62	1357.72	597.98	1429.71	1612.36	1390.0	1000.54	1511.53	1479.38	1668.15	1662.74	1657.07	1750.26	1130.72	1323.31
MW0107546	T3_positive	Islanditoxin	Benzene and substituted derivatives	Benzene and substituted derivatives	C24H31Cl2N5O7	572.1775	571.1601	4.6444	[M+H]+	17.7395651815276	3	0.6086	rp	10089-09-5	114782	HMDB0030458	-	-	N/A	N/A	N/A	N/A	N/A	N/A	27622.08	N/A	N/A	N/A	N/A	N/A	N/A	N/A	N/A	N/A	N/A	N/A	N/A	N/A	77576.85	44714.09	56591.88	92813.66	71264.33	86564.26
MW0126832	T3_positive	Tosufloxacin	Heterocyclic compounds	Heterocyclic compounds	C19H15F3N4O3	422.1368	404.1096	2.4548	[M+NH4]+	15.9424449783811	3	0.6051	rp	100490-36-6 | 108138-46-1	5517	-	-	-	3078.89	820.52	3910.68	2324.95	1468.74	10064.08	1859.57	3058.79	6917.91	13043.28	3857.94	1986.38	2227.41	1016.31	4408.28	4700.0	3468.14	2154.58	2744.33	1527.18	5749.69	4281.12	4245.78	5452.54	5251.12	5640.41
MW0009665	T3_positive	Retigabine	Benzene and substituted derivatives	Benzene and substituted derivatives	C16H18FN3O2	303.1432	303.1383	4.9076	[M+]+	13.4749999999428	3	0.605	rp	150812-12-7	121892	-	-	-	16414.75	N/A	34071.09	2685.32	1715.07	N/A	N/A	N/A	N/A	N/A	N/A	N/A	N/A	N/A	N/A	623.53	N/A	636.66	N/A	995.85	6212.56	4619.68	6475.66	5450.73	6384.12	5475.96
MW0138086	T3_positive	Epirubicin	Heterocyclic compounds	Heterocyclic compounds	C27H29NO11	526.1594	543.1741	2.8875	[M+H-H2O]+	21.5899492402077	3	0.6049	rp	56420-45-2	41867	HMDB0014588	-	C11230	N/A	N/A	N/A	N/A	N/A	N/A	84407.85	3180.25	N/A	34025.0	N/A	N/A	N/A	N/A	N/A	N/A	N/A	N/A	N/A	N/A	66388.14	53096.7	56319.34	66989.19	57817.77	60896.99
MW0016250	T3_positive	1-Hexadecyl-2-butyryl-sn-glycero-3-phosphocholine	GP	PA	C28H58NO7P	551.3884	551.3951	6.5131	[M+]+	11.2260804008738	3	0.6044	rp	85405-03-4	24779310	-	62940	-	121039.76	106414.63	80439.74	110351.67	20791.96	18818.52	4236.4	785.89	5411.12	589.65	3820.43	3326.97	2527.31	2281.68	N/A	2342.45	1251.63	3909.11	1257.87	1342.5	N/A	4065.05	546.22	1418.74	N/A	2567.35
MW0151913	T3_positive	Diesaconitine	Benzene and substituted derivatives	Benzene and substituted derivatives	C35H49NO12	693.3613	675.3255	5.7791	[M+NH4]+	2.7691267406536	3	0.6043	rp	16298-90-1	76963334	-	-	-	N/A	7111.18	1910.45	10866.54	N/A	57480.43	55026.76	13802.05	N/A	N/A	N/A	N/A	N/A	N/A	N/A	821.16	2984.14	740.24	N/A	N/A	4655.53	7478.99	6243.13	6544.84	6249.26	3402.01
MW0015608	T3_positive	Alantolactone	Others	Hydrocarbon derivatives	C15H20O2	250.1771	232.1463	5.8311	[M+NH4]+	7.82499999999686	3	0.6031	rp	546-43-0	72724	HMDB0035906	53412	C09289	72121.56	78369.43	61440.49	93284.52	102473.98	91364.04	112639.52	101440.3	117146.51	140565.02	94303.71	76319.96	70970.67	83872.02	77296.62	82936.47	97464.07	94478.34	98596.21	70365.03	84048.23	87069.6	101832.29	81963.29	109301.0	92158.72
MW0009763	T3_positive	Spirodiclofen	Benzene and substituted derivatives	Benzene and substituted derivatives	C21H24Cl2O4	393.0988	410.1052	9.0781	[M+H-H2O]+	7.65000000001237	3	0.6017	rp	148477-71-8	177863	-	72358	C18553	12744.24	31468.84	24059.43	22559.21	30393.12	25046.2	24364.98	34127.15	31424.6	25030.42	22096.5	30276.23	12717.74	11417.91	31002.91	30505.39	35856.72	33003.06	25992.06	11038.64	33881.87	13317.42	14030.63	32192.29	24635.64	23237.57
MW0007422	T3_positive	Isoproterenol	Hormones and hormone related compounds	Hormones and hormone related compounds	C11H17NO3	194.1165	211.1208	0.8025	[M+H-H2O]+	2.59999999997262	3	0.6011	rp	7683-59-2	3779	HMDB0015197	-	C07056	12638.72	15834.32	13865.74	15251.13	13943.92	12807.35	13899.03	14398.76	11512.12	8439.71	13363.52	11955.6	14813.56	13972.69	13564.68	14362.57	16273.91	13276.15	11848.1	11657.17	10548.07	12752.89	13330.2	12193.49	10724.26	10238.68
MW0146896	T3_positive	Bryotoxin A	Heterocyclic compounds	Heterocyclic compounds	C32H42O12	601.2644	618.2676	3.8609	[M+H-H2O]+	0.116421341570277	3	0.6003	rp	101329-50-4	441848	-	-	C08853	41321.59	19815.47	54091.22	60903.88	33716.29	115248.2	20769.82	25997.21	48556.86	121200.58	41693.49	20990.82	21321.66	9491.72	45479.94	25274.73	42521.82	17402.63	33184.8	32055.47	51522.94	48088.83	46336.6	51152.09	47885.45	53049.75
MW0053857	T3_positive	Chimyl alcohol	GL	MG	C19H40O3	339.2887	316.2977	7.019	[M+Na]+	4.1249999999593	3	0.6001	rp	6145-69-3 | 53584-29-5	72733	-	24090	C01885	2967.58	3391.21	2695.19	3043.56	4592.55	5190.07	3771.92	1547.15	537.88	1484.25	1732.91	936.53	2067.07	1229.34	N/A	1295.83	611.68	N/A	1285.19	945.31	N/A	1055.66	741.11	914.27	661.33	563.55
MW0013931	T3_positive	3alpha-Acetomethoxy-11alpha-oxo-12-ursen-24-oic acid	Organic acid and Its derivatives	Organic acid and Its derivatives	C33H50O5	526.3764	526.3658	7.4842	[M+]+	21.0500190247957	3	0.6	rp	17019-95-3	131752030	HMDB0036673	-	-	2418.92	1569.18	3207.14	955.41	41388.84	98797.43	12955.41	5573.41	2503.86	3761.41	21624.97	17036.71	16768.87	7458.76	7059.13	14441.03	10460.72	8459.08	13007.27	10970.71	9095.91	13091.66	11216.53	9223.76	5304.17	10760.57
MW0124456	T3_positive	Isocarbamid	Heterocyclic compounds	Heterocyclic compounds	C8H15N3O2	186.1303	185.1164	2.2104	[M+H]+	16.4250000000266	3	0.5995	rp	30979-48-7	35699	-	-	C19047	3922.46	2244.9	1035.68	1056.31	2573.78	2095.43	3223.52	3059.93	3647.5	2305.11	4371.73	2038.93	560.04	1635.78	3511.66	1969.84	2524.14	2650.76	2707.24	1662.2	3893.81	3823.27	4030.64	4275.13	3839.53	4093.2
MW0112789	T3_positive	3-Dehydrosphinganine	SP	SPH	C18H37NO2	300.2893	299.2824	5.256	[M+H]+	1.07499999984384	3	0.5987	rp	16105-69-4	439853	HMDB0001480	3428	C02934	1870.23	2582.0	3021.1	2257.36	3120.31	2112.33	2480.5	2254.72	1757.69	1915.58	2102.92	1600.63	2448.38	2854.36	2254.05	4148.02	2510.23	2139.15	2571.9	2095.73	4273.23	3946.7	3517.54	3989.13	4390.85	3796.0
MW0153327	T3_positive	Makisterone B	Steroids	Steroid	C28H46O7	477.3152	494.3244	6.5734	[M+H-H2O]+	12.2559019761492	3	0.5977	rp	20512-31-6	441830	-	-	C08829	2701.11	5167.06	5497.99	6903.98	6282.96	4695.69	902.08	845.03	896.73	578.82	4934.93	2512.62	5510.36	2244.2	5040.08	3306.76	4196.08	5134.35	2903.01	1594.81	1878.76	3185.95	3645.91	3608.02	2115.42	2679.89
MW0147861	T3_positive	Cucurbitacin C	Aldehyde,Ketones,Esters	Esters	C32H48O8	525.3282	560.3349	5.1873	[M+H-2H2O]+	13.667833051992	3	0.597	rp	5988-76-1	5281317	HMDB0034706	-	C08795	6089.95	632.27	566.6	1631.93	4528.06	N/A	2063.99	11938.59	6663.28	1220.07	9584.18	4570.32	4846.63	24186.96	2000.66	4358.29	4188.59	3868.08	3274.62	6723.37	7252.24	5580.87	6871.77	7069.79	7191.04	6165.94
MW0009937	T3_positive	Tolfenpyrad	Benzene and substituted derivatives	Benzene and substituted derivatives	C21H22ClN3O2	422.1003	383.1401	5.9005	[M+K]+	6.98881138678381	3	0.5969	rp	129558-76-5	10110536	-	-	C18491	1597.83	2793.81	2761.24	3583.43	2198.98	2763.65	3590.78	2499.54	2150.81	1463.38	2048.46	2660.71	2482.88	791.11	3311.21	2854.43	1552.08	2679.31	1293.66	1151.11	5400.18	3315.82	15698.51	7551.58	3623.7	6470.52
MW0126594	T3_positive	Streptonigrin	Heterocyclic compounds	Heterocyclic compounds	C25H22N4O8	507.1596	506.1438	2.4181	[M+H]+	16.8391642522429	3	0.5957	rp	3930-19-6	5298	-	65710	C02081	7534.66	3957.83	4659.87	3576.94	3193.65	5770.62	7684.08	3944.95	6719.23	3387.45	3301.6	4305.07	3110.64	2323.35	887.65	2556.02	931.74	2042.91	3824.78	2629.57	4769.98	4835.56	4966.25	5626.62	4271.98	4792.29
MW0115080	T3_positive	Paeonol	Benzene and substituted derivatives	Benzene and substituted derivatives	C9H10O3	205.0205	166.063	1.3981	[M+K]+	14.2250000000388	3	0.594	rp	552-41-0	11092	-	-	-	723.94	N/A	N/A	647.42	803.76	1482.03	2265.13	N/A	634.91	2181.64	N/A	1504.13	1646.01	N/A	742.41	3742.83	762.82	N/A	N/A	2745.24	N/A	2999.25	N/A	2575.26	752.86	1596.71
MW0147931	T3_positive	Cyclobuxine D	Alcohol and amines	Polyamines	C25H42N2O	386.3258	386.3297	6.2464	[M+]+	8.52499999993483	3	0.593	rp	2241-90-9	260437	-	-	-	23089.64	28154.7	31844.68	13918.92	18361.84	30343.38	17934.72	10440.17	18982.07	11958.56	100582.1	50374.27	29560.5	59458.05	43944.77	50937.0	40654.33	24503.0	33461.69	18619.9	33461.94	25067.95	27451.73	32980.27	34594.63	27782.87
MW0159293	T3_positive	Val-Phe	Amino acid and Its metabolites	Small Peptide	C14H20N2O3	303.1189	264.1474	4.6444	[M+K]+	20.7749999999862	3	0.5914	rp	3918-92-1	6993120	HMDB0029134	65002	-	N/A	N/A	N/A	N/A	N/A	N/A	5527.08	N/A	N/A	N/A	N/A	N/A	N/A	N/A	N/A	N/A	N/A	N/A	N/A	N/A	14131.21	14600.01	15877.71	16729.02	14231.04	3963.2
MEDP1201	T3_positive	8,8a-deoxy-oleane	Others	Others	C20H36O6	372.243	372.2512	5.7965	[M+]+	19.2250000000627	3	0.5911	rp	53428-54-9	193898	-	-	C11989	2464.86	13946.58	7079.26	13720.0	32081.69	19113.55	11820.26	27772.93	3611.15	7324.14	8655.99	11891.98	5560.54	5123.29	3930.1	8041.9	7134.63	2157.98	6906.71	5787.19	11663.53	12850.42	13905.43	12977.01	12551.33	12203.82
MW0048971	T3_positive	Coenzyme Q10	Aldehyde,Ketones,Esters	Ketones	C59H90O4	901.6639	862.6839	6.9935	[M+K]+	18.6214759785727	3	0.5909	rp	303-98-0	5281915	HMDB0001072	-	C11378	2696.84	777.95	N/A	N/A	N/A	N/A	N/A	3799.36	1683.8	1827.33	2178.12	2845.78	997.63	2681.24	1413.75	6876.53	2911.32	2857.17	3220.14	591.5	3289.65	746.08	1935.91	2873.98	2638.44	1184.19
MW0054321	T3_positive	Leukotriene B4-3-aminopropylamide	FA	Oxidized lipids	C23H40N2O3	415.3029	392.3039	5.3782	[M+Na]+	23.3810720565491	3	0.5907	rp	89596-43-0	14280302	-	63034	-	73555.84	7512.9	4349.27	17194.58	12393.59	7942.89	12505.27	19223.52	11111.0	29191.54	37485.56	24968.97	45378.59	7048.9	19169.55	13853.68	5433.25	46012.22	15841.04	39453.21	30800.53	29769.59	31104.88	33124.97	30034.2	28061.31
MW0168908	T3_positive	Carminic acid	Benzene and substituted derivatives	Benzene and substituted derivatives	C22H20O13	457.084	492.0904	3.8435	[M+H-2H2O]+	16.4305103506153	3	0.5902	rp	1260-17-9 | 1390-65-4	10255083	HMDB0030658	43952	-	N/A	N/A	N/A	N/A	N/A	N/A	5177.19	N/A	N/A	N/A	N/A	N/A	N/A	N/A	N/A	N/A	N/A	N/A	N/A	N/A	3657.87	3473.28	3528.42	3918.87	3723.02	3778.42
MW0125410	T3_positive	Methyl acrylate-divinylbenzene, completely hydrolyzed, copolymer	Benzene and substituted derivatives	Benzene and substituted derivatives	C18H18N6O3S	421.1022	398.1161	3.0264	[M+Na]+	7.62279449229621	3	0.587	rp	128903-15-1	1151711	HMDB0032389	-	-	19587.69	27140.79	21969.53	28684.79	25109.04	25623.64	23980.28	28940.42	29193.47	26522.19	24818.13	22535.29	30859.36	29280.59	30088.58	24311.56	30851.48	28886.26	31521.27	30796.75	27245.91	27442.96	31096.98	31076.4	30020.05	28394.85
MW0015757	T3_positive	Amitenone	Aldehyde,Ketones,Esters	Ketones	C53H72O8	854.5717	836.5227	6.1165	[M+NH4]+	17.6465779410826	3	0.5868	rp	21682-47-3	12306042	HMDB0029550	-	-	1217.65	N/A	N/A	N/A	3662.39	4708.8	1599.41	2503.91	2164.44	623.95	3596.53	1287.21	630.11	695.13	2184.55	1130.06	1230.12	2787.25	6498.18	5406.02	33061.02	1365.77	8348.34	24933.49	27186.55	32004.01
MW0124338	T3_positive	4'-Hydroxycelecoxib	Heterocyclic compounds	Heterocyclic compounds	C17H14F3N3O3S	398.0774	397.0708	4.4001	[M+H]+	1.74999999998704	3	0.5866	rp	170571-00-3	9908776	HMDB0013995	-	-	N/A	N/A	N/A	N/A	N/A	N/A	2993.6	N/A	N/A	N/A	N/A	N/A	N/A	N/A	N/A	N/A	N/A	N/A	N/A	N/A	3856.53	2018.08	3516.71	2124.4	2866.17	2938.92
MW0108640	T3_positive	N-Acetyl-L-glutamyl 5-phosphate	Organic acid and Its derivatives	Organic acid and Its derivatives	C7H12NO8P	311.0567	269.0301	0.8721	[M+CH3CN+H]+	17.8750000000605	3	0.5865	rp	15383-57-0	440236	HMDB0006456	3396	C04133	3965.79	12700.53	59135.86	1406.13	17763.29	3491.49	2815.01	2000.47	1324.21	1463.41	1531.38	916.86	3490.29	2222.98	2053.99	2581.18	2676.25	840.49	1626.98	2307.85	13371.61	12346.46	13532.61	12732.69	10923.0	11985.8
MW0009939	T3_positive	Tolnaftate	Benzene and substituted derivatives	Benzene and substituted derivatives	C19H17NOS	307.0957	307.1031	5.7098	[M+]+	17.1999999999173	3	0.5854	rp	2398-96-1	5510	HMDB0005005	-	-	8151.28	7740.29	7535.03	6951.14	7683.68	7001.69	6937.9	6635.31	6989.93	6834.5	6131.44	6780.24	7325.13	7150.28	7233.66	6630.06	5931.77	6724.24	8434.11	7086.0	6404.27	6373.46	6851.26	7681.59	6764.11	7331.44
MW0015017	T3_positive	6-Geranylgeranyl 8'-methyl 6,8'-diapocarotene-6,8'-dioate	Aldehyde,Ketones,Esters	Esters	C43H60O4	641.4489	640.4492	7.0535	[M+H]+	11.7856791090891	3	0.5852	rp	247030-33-7	15491080	HMDB0034770	-	-	6558.12	5544.0	1893.49	N/A	9473.68	4206.48	2032.61	1474.16	898.55	N/A	4579.59	2557.71	5537.85	641.08	2392.47	3317.44	2159.7	1213.1	3177.92	984.17	1707.1	1964.75	1191.15	1903.09	1279.97	1658.4
MW0151828	T3_positive	4,5-Diamino-5-oxopentanoic acid	Benzene and substituted derivatives	Phenolics	C5H10N2O3	293.1382	146.0691	6.5045	[2M+H]+	18.4500000000298	3	0.5846	rp	328-48-3 | 617-63-0	164697	-	-	-	9299.67	6352.51	11834.32	11304.85	7087.91	21228.21	6042.37	2983.2	3032.98	4005.39	3171.02	3484.99	4238.28	3029.49	5062.6	3169.91	1212.77	2754.77	2197.12	2081.79	580.59	3741.01	1834.17	3479.58	3881.61	2125.13
MW0168657	T3_positive	Daphnetin	Aldehyde,Ketones,Esters	Ketones	C9H6O4	196.0598	178.0266	2.0018	[M+NH4]+	1.77499999999498	3	0.5837	rp	486-35-1	5280569	HMDB0130547	-	C03093	N/A	N/A	N/A	N/A	N/A	N/A	N/A	N/A	N/A	N/A	N/A	N/A	N/A	7850.97	N/A	N/A	N/A	N/A	N/A	N/A	10316.18	9273.32	9101.26	9394.63	9786.08	10093.38
MW0063474	T3_positive	Schleicheol 2	Steroids	Steroid	C30H52O2	444.4034	444.3967	6.3326	[M+]+	16.1342502837472	3	0.5829	rp	256445-68-8 | 256445-66-6	75048827	HMDB0036253	-	-	24958.31	26015.99	22408.2	24991.88	25955.08	22004.57	24034.53	16368.09	17016.36	18146.72	16147.57	16965.65	14372.09	14651.86	19189.11	25998.22	14792.08	17171.64	18706.78	16816.74	26817.43	29139.83	26695.74	32183.97	29097.07	27036.56
MW0007815	T3_positive	Michler's ketone	Benzene and substituted derivatives	Benzene and substituted derivatives	C17H20N2O	233.1392	268.1576	4.8879	[M+H-2H2O]+	11.1499999999864	3	0.5819	rp	90-94-8	7031	-	-	C19266	1795.77	1124.54	N/A	N/A	N/A	1003.93	2203.62	912.57	3283.07	2791.08	2998.51	658.33	2828.99	N/A	1179.36	1018.79	969.22	2912.54	2270.38	N/A	3591.43	3024.69	3416.01	3477.09	3675.76	3674.06
MW0141376	T3_positive	(3R,4S,5S,7R,8R,9E,11S,15R,17R)-3,8-Dihydroxy-17-[(S)-hydroxy-[(3R)-2-methyl-3-[(Z,2S)-pent-3-en-2-yl]oxiran-2-yl]methyl]-4-methoxy-5,7,9,11,15-pentamethyl-1-oxacyclooctadec-9-ene-2,6,12,16-tetrone	Heterocyclic compounds	Heterocyclic compounds	C32H50O10	595.3471	594.3404	4.2255	[M+H]+	1.00781442521196	3	0.5817	rp	134455-11-1	23426994	-	-	-	N/A	N/A	60655.75	27650.32	N/A	367091.59	37536.5	66252.31	N/A	N/A	N/A	N/A	N/A	N/A	N/A	N/A	N/A	9326.16	629.72	N/A	48522.58	34853.17	40684.25	45435.45	43655.37	47858.46
MW0007541	T3_positive	Malathion	Organic acid and Its derivatives	Phosphoric acids	C10H19O6PS2	295.0224	330.0361	5.3081	[M+H-2H2O]+	0.57499999996935	3	0.5801	rp	121-75-5	4004	HMDB0014910	-	C07497	40880.5	28988.02	34429.6	30383.63	38199.64	45647.5	47291.83	66627.06	25649.9	29753.56	25629.54	23604.73	24635.62	30384.69	68252.67	34493.25	25174.24	25386.89	31907.46	23877.33	20192.8	40726.32	23000.62	22408.43	22767.05	23530.34
MW0144288	T3_positive	aclacinomycin S	Aldehyde,Ketones,Esters	Ketones	C36H45NO13	699.2875	699.2891	3.9134	[M+]+	1.55872699135059	3	0.5779	rp	64431-69-2	152639	-	-	C18635	2306.1	6791.89	844.71	N/A	4479.54	1839.31	718.93	2255.9	N/A	959663.14	9933.12	2404.19	1151.28	1823.76	1527.19	2280.48	1369.96	698.52	N/A	2648.7	23689.64	21171.96	21809.75	22275.18	22148.14	2874.84
MW0154557	T3_positive	N-Butyl-11-[(7R,8R,9S,13S,14S,17S)-3,17-dihydroxy-13-methyl-7,8,9,11,12,13,14,15,16,17-decahydro-6H-cyclopenta[A]phenanthren-7-YL]-N-methylundecanamide	Hormones and hormone related compounds	Hormones and hormone related compounds	C34H55NO3	526.4293	525.4182	7.9084	[M+H]+	7.23749148249652	3	0.5778	rp	98007-99-9	104772	-	-	-	9833.23	9375.11	11964.79	11485.48	9128.89	7856.75	6498.36	1880.67	1518.55	1619.25	950.89	871.69	957.02	832.89	875.3	1423.37	1634.91	1913.88	1591.62	1906.95	1625.04	894.47	1834.02	1038.78	1621.46	1648.19
MW0048957	T3_positive	Clobetasone butyrate	Others	Medicine	C26H32ClFO5	478.1958	478.1922	6.1772	[M+]+	8.51123042218421	3	0.5776	rp	25122-57-0	71386	-	1868	-	8528.08	7566.85	6992.82	12689.88	6563.94	22192.51	8337.28	6777.12	24265.81	61683.88	14846.98	7266.0	9371.47	4044.74	6329.45	6345.72	5081.02	12454.78	13817.43	3933.64	8658.58	14235.67	11916.13	15108.79	8959.26	9913.5
MW0105138	T3_positive	3-Sulfinylpyruvic acid	Organic acid and Its derivatives	Organic acid and Its derivatives	C3H4O5S	304.9593	151.9779	0.8546	[2M+H]+	9.69999999995252	3	0.577	rp	88947-38-0	110	HMDB0001405	6627	C05527	1373.06	1169.39	927.22	N/A	999.34	1042.21	N/A	802.1	2031.67	546.32	2242.87	1440.95	3721.25	1014.36	4583.66	2280.87	3529.47	4826.1	6107.94	686.85	1933.36	1780.41	1898.86	1265.78	1639.73	1159.13
MW0139032	T3_positive	Myricanol 5-beta-sophoroside	Benzene and substituted derivatives	Benzene and substituted derivatives	C33H46O15	682.278	682.2837	5.4657	[M+]+	7.57749894376112	3	0.5766	rp	116107-17-6	14059611	HMDB0036529	-	-	5368.87	3716.97	4969.22	7340.27	2489.66	18729.32	12532.64	8312.18	17210.08	45705.1	5876.35	4333.48	4433.59	2447.65	8997.83	11270.94	10150.82	7210.07	7303.71	3477.89	13933.13	8762.05	10816.48	13706.37	14507.8	14412.15
MW0007589	T3_positive	Mepronil	Benzene and substituted derivatives	Benzene and substituted derivatives	C17H19NO2	269.1375	269.1416	5.5181	[M+]+	8.94999999999868	3	0.5762	rp	55814-41-0	41632	-	-	C18548	1252.29	6800.13	8634.17	1952.31	863.11	2341.11	3071.7	3698.57	1841.08	1298.76	14953.65	6487.7	12894.75	5715.17	11557.67	13145.34	8553.75	6240.81	15429.31	13900.83	5584.99	6691.99	7269.74	5952.95	8465.63	8204.89
MW0124249	T3_positive	Gliquidone	Heterocyclic compounds	Heterocyclic compounds	C27H33N3O6S	550.1968	527.209	4.6438	[M+Na]+	2.7444649910671	3	0.5727	rp	33342-05-1	91610	HMDB0015381	-	-	731.01	N/A	N/A	N/A	N/A	N/A	198563.78	N/A	N/A	N/A	N/A	N/A	N/A	N/A	N/A	N/A	N/A	N/A	N/A	N/A	767133.47	440807.16	533596.71	648653.87	691098.71	764837.54
MW0114546	T3_positive	Glucosamine 1-phosphate	Organic acid and Its derivatives	Organic acid and Its derivatives	C6H14NO8P	298.0148	259.0457	2.3313	[M+K]+	14.7499999998502	3	0.5723	rp	2152-75-2	188960	-	3389	C06156	1724.69	1901.08	2876.41	2727.96	3310.76	3098.94	2888.26	2469.68	2431.98	2487.75	2916.79	2864.77	3249.79	2002.33	2488.54	2504.76	2278.4	2470.82	2437.5	2797.97	1984.55	2174.77	1528.24	2424.48	2098.46	1884.35
MW0010743	T3_positive	18-Methyleicosanoic acid	FA	FFA	C21H42O2	344.3516	326.3185	6.367	[M+NH4]+	1.95000000005052	3	0.572	rp	36332-93-1	5282602	-	4297	-	4557.25	4660.89	4999.89	4614.79	6424.09	5219.72	4753.95	4059.86	2757.06	2088.57	3679.28	2800.88	1258.14	2634.98	2495.41	3275.97	2705.02	2142.65	2461.46	2639.68	5071.32	5573.28	5807.14	6248.26	5689.52	5167.38
MW0103021	T3_positive	Coenzyme Q9	Heterocyclic compounds	Heterocyclic compounds	C54H82O4	794.6032	794.6213	6.4701	[M+]+	22.1615137413662	3	0.5711	rp	303-97-9	5280473	HMDB0006707	-	C01967	1263.64	N/A	1501.17	189134.28	553236.08	356959.8	1979215.32	249984.15	120138.82	122607.59	746046.47	1053841.42	399055.81	583592.82	1054173.4	456449.26	443442.32	1489902.49	572886.29	544297.31	741694.46	551598.98	647762.86	389925.42	361541.9	331980.06
MW0148207	T3_positive	Dehydroisocoproporphyrinogen	Heterocyclic compounds	Heterocyclic compounds	C36H36N4O8	635.2481	652.2533	4.6444	[M+H-H2O]+	3.00669023219102	3	0.5709	rp	86154-18-9	20849163	HMDB0002242	-	-	N/A	N/A	N/A	N/A	N/A	N/A	4951.27	N/A	N/A	758.94	N/A	N/A	N/A	N/A	N/A	N/A	N/A	N/A	N/A	N/A	12405.24	13136.32	14495.61	15018.0	16706.64	15039.9
MW0113222	T3_positive	5-Hexenyl glucosinolate	Others	Glucosinolates	C13H23NO9S2	424.0786	401.0814	3.9555	[M+Na]+	18.5818063553176	3	0.5676	rp	76265-24-2	131752364	HMDB0038416	-	-	N/A	N/A	N/A	N/A	N/A	N/A	N/A	N/A	N/A	3534.33	N/A	N/A	N/A	N/A	N/A	N/A	N/A	N/A	N/A	N/A	1999.44	1461.22	1942.64	1729.25	2168.04	1858.97
MW0013218	T3_positive	Deoxy-epi-narasin	Organic acid and Its derivatives	Organic acid and Its derivatives	C43H72O10	748.5278	748.5125	6.367	[M+]+	21.0417454200126	3	0.5651	rp	70022-35-4	3053530	HMDB0030449	-	-	61751.45	173440.46	23025.75	9677.2	4742.59	N/A	2462.39	46688.19	150315.87	85711.95	75977.39	45998.39	42460.81	67187.2	57429.63	62613.97	138957.09	110349.76	94756.3	129026.0	101420.28	37191.99	63027.14	38860.74	32545.08	112190.32
MW0015393	T3_positive	alpha-Dimorphecolic acid	FA	Oxidized lipids	C18H32O3	296.23	296.2351	5.8311	[M+]+	11.5999999999872	3	0.5649	rp	73543-67-6	5312830	HMDB0004670	-	C14767	16114.39	7785.97	5737.73	3395.64	4891.14	4130.16	717.55	1755.74	2579.77	1966.51	550.14	635.22	503.25	598.78	578.79	N/A	859.08	887.86	857.57	1099.14	1146.56	693.39	715.47	937.05	N/A	915.27
MW0146525	T3_positive	Bacteriopheophytin a	Heterocyclic compounds	Heterocyclic compounds	C55H76N4O6	888.5662	888.5765	6.1772	[M+]+	11.0176283291948	3	0.5636	rp	17453-58-6	5281890	-	-	-	N/A	N/A	N/A	1525.97	N/A	1253.34	705.92	N/A	545.68	N/A	N/A	N/A	N/A	997.39	N/A	3725.36	2539.83	17961.28	20813.63	11162.27	156291.99	N/A	70077.81	283923.0	249863.17	235019.05
MW0062178	T3_positive	Pristanic acid	Terpenoids	Ditepenoids	C19H38O2	316.3206	298.2872	6.0561	[M+NH4]+	1.19999999995457	3	0.5601	rp	1189-37-3	123929	HMDB0000795	5760	-	4136.84	5596.92	3761.2	1131.02	4991.8	2787.89	4955.0	3935.73	2762.1	2893.35	3332.29	3470.23	3355.62	4305.05	3006.54	2923.69	3137.18	2907.89	2958.96	3933.6	6354.87	6477.75	6284.85	6128.86	5859.04	6095.33
MW0010388	T3_positive	Cyclotetracosane	Others	Hydrocarbon derivatives	C24H48	359.3706	336.3756	6.4873	[M+Na]+	14.2499999999757	3	0.5595	rp	297-03-0	520449	-	263593	-	184659.86	172396.33	173850.84	204620.48	206606.81	189405.15	189323.26	146172.95	125819.73	117900.63	138756.47	129885.44	109365.35	123008.01	116541.12	128672.26	99706.82	104137.56	114870.63	123624.29	187734.58	238276.82	198171.34	230334.19	211993.89	201420.91
MW0159749	T3_positive	Plastoquinone A	FA	Others	C53H80O2	731.6043	748.6158	6.1946	[M+H-H2O]+	11.2491239044607	3	0.5588	rp	4299-57-4	5375177	HMDB30129	-	-	N/A	N/A	1143.67	N/A	1292.91	6070.39	768966.23	2585911.52	997003.58	389209.57	4188193.69	1727855.76	1510382.48	6408586.64	2329019.34	4680367.23	2886301.19	2538090.28	3655857.91	1347704.66	1218766.09	3890796.17	2276434.77	3768179.03	2643395.78	859248.16
MW0111694	T3_positive	1,2-Ethanediol	Alcohol and amines	Alcohols	C2H6O2	101.0073	62.0368	0.5741	[M+K]+	18.3000000000177	3	0.5582	rp	25322-68-3	174	HMDB0037790	-	C15588	125595.59	156450.45	139467.76	144783.94	170144.32	135971.92	141379.74	147827.73	121105.97	132571.09	140693.9	194954.41	141665.9	127017.49	122810.47	142170.52	147232.14	168801.71	157579.75	155483.61	153161.91	142828.86	140194.54	149850.77	136809.3	145140.29
MW0015792	T3_positive	Anhydroamarouciaxanthin B	Terpenoids	Triterpene	C40H50O3	561.3774	578.376	5.9229	[M+H-H2O]+	8.37233445794046	3	0.5579	rp	119286-10-1	23428237	HMDB0036911	-	-	2924.18	983.84	2569.09	1310.75	2754.02	13939.42	1786.25	2166.88	6686.71	3741.3	2003.28	740.51	846.61	N/A	508.45	1056.7	583.9	866.68	636.34	N/A	3056.68	2808.64	3147.12	3696.28	4256.04	3026.69
MW0013943	T3_positive	Methyl glycyrrhetate	Organic acid and Its derivatives	Organic acid and Its derivatives	C31H48O4	484.3655	484.3553	7.1737	[M+]+	22.1738297771625	3	0.5575	rp	1477-44-7	629042	HMDB0034516	-	-	7039.37	9727.85	8338.26	5638.89	22184.76	14071.25	1087.16	945.63	2530.77	N/A	4890.06	4036.32	5769.3	3008.0	2942.3	4782.87	4931.73	3250.5	4540.12	5052.96	1356.51	3228.87	2399.17	3055.56	2320.9	2206.89
MW0049220	T3_positive	Deoxycorticosterone acetate	Aldehyde,Ketones,Esters	Esters	C23H32O4	373.2461	372.2301	5.7796	[M+H]+	21.8500000001143	3	0.5575	rp	56-47-3	5952	-	3976	-	N/A	1250.44	899.28	2105.15	8530.03	5262.78	988.16	7361.3	674.03	2055.89	1065.34	2484.52	649.55	N/A	N/A	1726.89	1528.52	N/A	1247.47	N/A	2434.09	2568.96	2604.19	1065.2	2774.46	2624.13
MW0114359	T3_positive	D-ribosylnicotinic acid	Organic acid and Its derivatives	Organic acid and Its derivatives	C11H14NO6+	323.0413	256.0821	2.1584	[M-2H+3Na]+	14.7249999999133	3	0.5572	rp	771913	161234	HMDB0006809	-	C05841	N/A	N/A	N/A	N/A	N/A	N/A	693.76	N/A	N/A	N/A	N/A	N/A	N/A	N/A	N/A	N/A	N/A	N/A	N/A	N/A	2298.1	2362.17	2651.41	2172.67	1870.97	3042.26
MW0102864	T3_positive	(3E,6Z)-3,6-Nonadien-1-ol	Alcohol and amines	Alcohols	C9H16O	158.1528	140.1201	5.9699	[M+NH4]+	3.0499999999023	3	0.5569	rp	56805-23-3	44630408	HMDB0038067	-	-	15653.52	15056.52	14966.07	14913.66	14429.28	15801.47	34673.44	15713.71	14244.35	20799.37	23990.14	13399.61	15113.62	14402.2	14085.51	14229.67	14308.63	57343.81	14322.0	18706.84	13623.01	40622.55	21934.33	20921.24	12229.78	13736.46
MW0109987	T3_positive	Tilarginine	Amino acid and Its metabolites	Amino acid derivatives	C7H16N4O2	230.157	188.1273	0.82	[M+CH3CN+H]+	10.3250000000088	3	0.5541	rp	17035-90-4	132862	HMDB0029416	-	C03884	5589.58	7944.36	13894.06	9120.34	11861.7	7617.13	6753.46	11725.05	10230.77	16138.85	4627.39	7353.47	4615.35	4337.67	4098.42	5237.83	4343.34	4376.1	8639.26	4345.87	11595.61	12028.34	12904.4	13175.68	11490.88	13628.93
FDATP00838	T3_positive	Benzethonium chloride	Others	Medicine	C27H42ClNO2	412.2835	447.2904	5.3607	[M+H-2H2O]+	16.9546404668396	3	0.5534	rp	121-54-0 | 5929-09-9 | 1313-08-2	8478	-	43587	-	21158.82	12894.89	4536.33	55305.6	13687.6	47970.12	13357.73	10119.33	13261.67	32741.71	7051.35	11325.29	47348.47	17201.97	5057.81	26483.95	9005.77	21582.31	32525.71	6842.08	18362.09	21218.13	21631.48	22331.54	18908.88	20277.66
MW0127114	T3_positive	Tribufos	Aldehyde,Ketones,Esters	Esters	C12H27OPS3	332.1226	314.0962	9.16	[M+NH4]+	18.6500000000933	3	0.5506	rp	78-48-8	5125	-	44546	-	15890.72	9973.2	3324.23	14977.51	10736.25	12752.3	14780.1	16594.56	10849.5	10187.72	11410.51	13192.73	14867.57	5153.56	3512.47	5480.44	11276.55	14690.06	14827.55	4665.63	12024.47	13214.77	11743.64	15711.79	10456.77	14354.69
MW0144849	T3_positive	L-Alanyl-L-tryptophan	Amino acid and Its metabolites	Small Peptide	C14H17N3O3	276.1434	275.127	1.2901	[M+H]+	22.7750000000526	3	0.5483	rp	16305-75-2	85362	HMDB0013209	-	-	1226.41	2096.99	1752.69	1566.51	2489.28	3396.16	1417.57	2221.02	1649.77	1984.55	2266.12	2560.9	1651.74	2252.62	1320.68	1880.78	660.01	2268.58	4578.1	2504.6	4235.48	4114.2	4210.91	3987.24	4009.13	3714.06
MW0122702	T3_positive	beta-Carboline	Heterocyclic compounds	Heterocyclic compounds	C11H8N2	207.0319	168.0687	5.9699	[M+K]+	0.124999999968622	3	0.5469	rp	244-63-3	64961	HMDB0012897	-	C20157	177464.71	158476.98	155334.12	129587.32	199679.81	164977.08	160355.57	160526.32	163479.47	164401.83	177117.38	157107.67	156542.15	170313.62	162644.8	176213.56	173909.21	160322.47	144993.87	164342.04	184205.53	123529.03	149768.24	154483.46	185082.5	196073.5
MW0012352	T3_positive	Docosadienoate (22:2n6)	FA	Oxidized lipids	C22H40O2	354.336	336.3028	6.1599	[M+NH4]+	1.82499999993979	3	0.5458	rp	17735-98-7	5312554	HMDB0061714	-	C16533	18437.88	19156.57	16847.62	17134.12	19297.29	16317.73	18260.45	14802.35	12203.42	13201.09	14284.6	13357.07	11339.21	10275.23	23101.17	17536.39	25138.01	13695.95	12948.63	11261.09	18605.72	23563.91	21397.46	24725.77	19322.73	33380.75
MW0142688	T3_positive	3,4-Dihydroxyphthalic acid	Benzene and substituted derivatives	Benzene and substituted derivatives	C8H6O6	221.01	198.0164	9.134	[M+Na]+	10.6499999999699	3	0.5456	rp	82784-82-5	134092	-	-	C03223	18046.5	18610.04	17492.69	24071.61	19825.31	25012.29	21465.63	21920.29	22872.41	19817.6	22076.68	24007.51	19220.23	6519.12	16736.26	25159.02	20907.72	6007.4	17350.14	20692.04	22424.99	17847.86	23442.88	10698.01	18409.5	3543.07
MW0053496	T3_positive	Geranylgeraniol	Alcohol and amines	Alcohols	C20H34O	290.2682	290.261	5.3256	[M+]+	19.3249999999523	3	0.545	rp	24034-73-9 | 7614-21-3	5281365	-	53578	C09094	36829.54	32583.28	37873.1	35579.83	36008.83	23248.68	39055.38	32291.76	24244.45	36906.87	41602.57	31715.83	25753.55	30175.52	30429.75	34659.0	29899.37	1672.07	31358.1	28203.99	50498.59	47769.5	52758.12	52800.61	47798.93	49198.36
MW0048979	T3_positive	Cohibin C	Aldehyde,Ketones,Esters	Esters	C37H68O4	576.5055	576.5118	5.9352	[M+]+	9.99113182977434	3	0.5443	rp	293735-20-3	101058964	HMDB0035397	-	-	N/A	N/A	N/A	N/A	N/A	N/A	N/A	N/A	N/A	N/A	N/A	571.43	N/A	N/A	N/A	704.96	891.94	2945.32	2215.64	2432.86	28245.33	N/A	14550.16	22756.48	21953.6	68621.26
MW0157499	T3_positive	Thiamine Disulfide(TDS)	Heterocyclic compounds	Heterocyclic compounds	C24H34N8O4S2	563.2274	562.2144	4.6485	[M+H]+	10.0493279965266	3	0.5436	rp	67-16-3	3038097	-	-	C18377	N/A	1520.12	N/A	N/A	N/A	N/A	109192.76	N/A	N/A	N/A	N/A	N/A	N/A	N/A	N/A	N/A	N/A	N/A	N/A	N/A	174053.47	157528.89	194082.65	221124.92	186736.2	176305.61
MW0123919	T3_positive	Ethyl 2,4-dimethylthiazole-5-carboxylate	Aldehyde,Ketones,Esters	Esters	C8H11NO2S	224.0228	185.051	4.2429	[M+K]+	21.3749999999635	3	0.5432	rp	7210-77-7	603810	-	96503	-	3706.23	2458.02	3463.19	3984.25	3570.04	3734.02	3455.72	3744.19	3472.72	3773.55	3628.5	3602.58	3918.66	3777.58	3727.19	3774.69	3969.5	3732.47	3675.06	3072.28	1896.59	3769.23	3827.28	4225.29	3911.72	3171.76
MEDL02656	T3_positive	Chalcomoracin	Others	Others	C39H36O9	649.2484	648.2359	5.0993	[M+H]+	7.96311730490791	3	0.5432	rp	76472-89-4	434768	HMDB0030069	-	-	9566.44	3082.42	13056.12	12927.61	3999.86	28223.54	5382.19	6570.25	15370.27	39512.56	10924.18	N/A	7320.79	4706.71	14493.6	6526.24	11061.12	8864.76	11010.05	8873.4	8562.46	2867.78	7989.19	14398.0	9939.77	7332.79
MEDL00329	T3_positive	Cytidine 2',3'-cyclic monophosphate	Nucleotide and Its metabolites	Nucleotide and Its metabolites	C9H12N3O7P	328.0276	305.0413	3.2525	[M+Na]+	7.47500000002788	3	0.5417	rp	633-90-9	91746159	HMDB0011691	-	C02354	1835.15	2443.95	1412.32	1838.86	1718.12	1729.9	2000.35	2547.93	2354.85	2097.87	2379.97	2432.32	1419.48	2567.86	2521.36	2262.85	2183.72	2641.28	2293.3	2051.18	1362.01	2020.1	2145.01	2885.85	1718.69	1984.88
FDATN00935	T3_positive	Sulfisomidine	Benzene and substituted derivatives	Benzene and substituted derivatives	C12H14N4O2S	279.0991	278.0837	1.7935	[M+H]+	20.1250000000641	3	0.5406	rp	515-64-0	5343	-	-	-	6538.98	4046.01	2854.58	4946.3	2022.39	8048.5	5281.33	4370.3	5469.31	6691.72	4586.88	8279.66	8321.55	4406.2	7020.5	8712.06	4799.28	4774.12	4692.07	8926.13	5691.33	5856.97	6221.74	4216.91	7237.45	6077.98
MW0143464	T3_positive	4-tert-Butylbenzoic acid	Benzene and substituted derivatives	Benzene and substituted derivatives	C11H14O2	217.0593	178.0994	4.6444	[M+K]+	8.19999999997378	3	0.54	rp	98-73-7	7403	-	-	-	N/A	N/A	N/A	N/A	N/A	N/A	3955.8	N/A	N/A	N/A	N/A	N/A	N/A	N/A	N/A	N/A	N/A	N/A	N/A	N/A	8673.09	8654.25	10606.38	9875.6	9834.23	9443.55
MW0111434	T3_positive	1-(4-Hydroxy-2,6,6-trimethyl-1-cyclohexen-1-yl)-2-buten-1-one	Aldehyde,Ketones,Esters	Ketones	C13H20O2	226.1795	208.1463	8.2357	[M+NH4]+	1.82500000001085	3	0.5394	rp	35734-61-3	6420999	HMDB0041636	-	-	49105.67	30624.05	47373.76	52025.36	41242.21	43822.88	12610.53	3470.09	3545.47	2100.71	3271.8	2346.6	2131.34	2584.78	1995.26	2507.95	2960.18	2008.73	1375.45	2478.88	N/A	991.16	1660.27	949.23	822.06	827.45
MW0143720	T3_positive	6-(2-Chloroallylthio)purine	Heterocyclic compounds	Heterocyclic compounds	C8H7ClN4S	226.0152	226.008	2.6616	[M+]+	19.2749999999364	3	0.537	rp	6969-17-1	3247797	-	-	-	16516.67	17547.77	15180.68	17512.77	19017.66	29040.16	20362.81	15002.31	15398.05	21813.43	23425.96	17972.95	14759.39	7895.49	21696.79	21852.73	21894.81	15621.11	22452.84	18403.97	15066.53	17627.6	17279.12	16763.45	16221.28	14830.64
MW0006863	T3_positive	Dimethyl fukiic acid	Benzene and substituted derivatives	Phenolics	C13H16O8	318.1188	300.0845	1.2205	[M+NH4]+	0.950000000017326	3	0.5366	rp	56158-55-5	131750879	HMDB0029497	-	-	9861.65	6522.8	2890.83	3164.57	7977.4	7241.9	7765.84	8554.35	6175.86	3464.33	1853.63	6217.42	8157.45	1543.56	2923.44	3153.62	3034.88	1588.61	2616.66	11065.07	10353.43	13217.49	9590.1	10330.87	6913.56	8057.07
MW0194059	T3_positive	Dirithromycin	Aldehyde,Ketones,Esters	Esters	C42H78N2O14	852.5584	834.5453	5.9178	[M+NH4]+	24.4082892896053	3	0.5342	rp	62013-04-1	6473883	HMDB0015089	3988	-	N/A	N/A	N/A	N/A	N/A	N/A	N/A	N/A	N/A	N/A	N/A	N/A	N/A	N/A	N/A	N/A	1151.39	2449.61	4455.66	4504.57	33449.37	N/A	9333.3	27886.8	33192.42	44805.34
MW0103605	T3_positive	Lamivudine	Nucleotide and Its metabolites	Nucleotide and Its metabolites	C8H11N3O3S	230.0691	229.0521	1.2728	[M+H]+	24.2250000000155	3	0.531	rp	134678-17-4	60825	HMDB0014847	-	C07065	42164.49	33773.35	23578.45	23531.03	33445.99	42117.88	33674.19	38934.21	27908.18	25770.39	31873.07	31151.35	29589.15	22368.5	33922.03	42628.32	32983.09	30047.03	37768.76	40548.19	31326.91	33841.29	29767.94	31747.98	28164.36	26222.24
MW0159463	T3_positive	Zizyphine A	Heterocyclic compounds	Heterocyclic compounds	C33H49N5O6	611.3774	611.3683	5.4482	[M+]+	15.7352093365586	3	0.5301	rp	51059-42-8	6324833	-	-	-	7133.04	3742.92	4898.65	2544.21	6582.71	6817.72	20792.15	11592.68	6030.0	9880.08	8345.56	24081.83	4953.62	2584.71	3838.49	5813.24	1216.78	3718.84	10991.59	6450.21	9427.69	8540.84	9164.71	9415.83	10539.22	8762.39
MW0123145	T3_positive	Bosutinib	Heterocyclic compounds	Heterocyclic compounds	C26H29Cl2N5O3	512.1522	529.1647	3.6002	[M+H-H2O]+	18.0607111294016	3	0.5246	rp	380843-75-4	5328940	HMDB0240205	-	-	N/A	N/A	N/A	N/A	N/A	N/A	2946.39	N/A	N/A	N/A	N/A	N/A	N/A	N/A	N/A	N/A	N/A	N/A	N/A	N/A	1045.87	1356.26	1180.89	841.92	935.57	1313.71
MW0107001	T3_positive	Gln-Phe	Amino acid and Its metabolites	Small Peptide	C14H19N3O4	294.1542	293.1376	1.8109	[M+H]+	23.350000000022	3	0.5243	rp	92327-75-8	57288566	HMDB0028804	-	-	4686.11	2161.76	2322.8	2388.14	3401.99	3992.04	8265.56	4458.28	2154.82	10806.11	2701.79	2396.0	2061.33	1890.64	1878.34	2152.24	1135.95	802.6	1044.32	2245.79	3659.23	2934.07	3176.16	3283.25	3117.43	3689.37
MW0145197	T3_positive	Aphidicolan-16beta-ol	Alcohol and amines	Alcohols	C20H34O	290.2686	290.261	4.6787	[M+]+	20.3249999999855	3	0.5234	rp	101143-85-5	443480	-	-	-	42499.06	46144.0	44055.32	45514.06	41351.45	38883.73	38732.98	38293.83	38859.81	45964.28	36826.01	39553.58	39632.81	37672.87	52880.85	62540.1	41541.9	50278.41	43302.02	44638.34	59406.62	57135.33	65985.03	66039.55	64824.14	64034.66
MW0114174	T3_positive	Arabinonic acid	Organic acid and Its derivatives	Organic acid and Its derivatives	C5H10O6	184.0723	166.0477	6.7968	[M+NH4]+	23.3499999999509	3	0.5209	rp	488-30-2	122045	HMDB0000539	-	C00878	86066.18	40739.24	36074.73	27800.4	51402.22	83764.09	72099.81	194449.2	96002.48	55916.29	103489.11	101338.73	111970.34	57048.98	38245.51	47257.05	97170.3	39708.74	50001.63	71708.52	171509.77	41741.92	39462.0	92082.46	30994.83	77747.18
MW0106407	T3_positive	Dichloroacetic acid	Organic acid and Its derivatives	Organic acid and Its derivatives	C2H2Cl2O2	128.9503	127.9432	8.9945	[M+H]+	0.450000000000728	3	0.5209	rp	79-43-6	6597	-	-	-	6160.01	13266.56	9346.08	16655.83	6657.21	8350.6	19092.1	14055.91	10767.32	11541.98	13412.67	13176.77	16054.16	12442.78	4718.9	14257.22	11799.82	14534.0	9850.33	10343.9	7444.52	12780.21	7455.7	12964.64	11701.79	9062.21
MW0139588	T3_positive	Rifaximin	Heterocyclic compounds	Heterocyclic compounds	C43H51N3O11	768.3529	785.3524	5.6103	[M+H-H2O]+	4.99772850632278	3	0.5175	rp	80621-81-4 | 88747-56-2	6436173	HMDB0015351	-	-	N/A	N/A	44675.57	4636.66	N/A	54141.03	5042.22	N/A	N/A	N/A	N/A	40139.47	N/A	N/A	N/A	N/A	N/A	N/A	N/A	N/A	12349.57	15934.5	14740.87	15124.93	14701.17	16184.57
MW0115314	T3_positive	Spiramycin	Alcohol and amines	Alcohols	C43H74N2O14	860.5338	842.514	6.1251	[M+NH4]+	16.3965304383339	3	0.5143	rp	24916-50-5 | 8025-81-8	5289394	-	2478	-	N/A	N/A	625.03	N/A	N/A	N/A	N/A	587.33	1214.63	2824.21	3081.67	3527.72	1131.22	2512.46	5343.72	10531.15	6872.7	18945.73	18285.3	27495.28	26314.8	1893.76	33376.28	14877.78	22529.9	22433.62
MW0113020	T3_positive	4-Aminobutyraldehyde	Aldehyde,Ketones,Esters	Aldehydes	C4H9NO	172.0271	87.0684	0.5739	[M+K+HCOOH]+	24.8500000000007	3	0.5129	rp	4390-05-0	118	HMDB0001080	3225	C02903	60618.28	62487.85	53516.8	35828.44	42426.06	56172.67	63853.65	62995.93	77896.44	62920.68	59690.17	68229.93	67125.89	63709.14	69807.6	67843.74	59988.18	59219.02	50344.53	62804.72	75992.98	71023.23	72116.1	78301.92	80069.43	77133.15
MW0063802	T3_positive	Tetradecanal	FA	Others	C14H28O	230.2471	212.214	5.256	[M+NH4]+	2.05000000001121	3	0.5108	rp	124-25-4	31291	HMDB0034283	-	-	39194.38	32394.13	33365.32	40047.08	35664.31	33018.1	32714.57	32453.5	33737.99	34434.65	34756.72	32088.57	32630.8	30578.54	34233.8	40028.23	31887.6	34295.29	34325.48	37050.14	50983.49	53815.8	51784.08	56830.91	51091.09	49674.11
MW0062135	T3_positive	Tween 20	Others	Medicine	C26H50O10	523.359	522.3404	7.0535	[M+H]+	21.591763945854	3	0.5078	rp	9005-64-5 | 9005-66-7 | 118955-40-1	443314	HMDB0037182	-	C11624	1125073.45	1326412.85	712352.15	380383.44	1552059.38	955796.72	593067.46	502555.39	309995.72	343112.47	728255.74	483205.48	715358.87	430293.87	432054.1	603301.05	491211.44	383726.56	511972.72	401212.94	351017.61	518925.86	383222.35	544234.2	372944.84	365572.25
MW0062120	T3_positive	Pokeberrygenin	Terpenoids	Terpenoids	C31H48O6	499.3494	516.3451	5.0638	[M+H-H2O]+	15.2400623228424	3	0.5067	rp	75206-90-5	156580	HMDB0034653	-	-	2868.9	2442.26	3095.94	1457.99	2684.0	3006.43	2178.62	2159.8	3217.66	2009.92	3509.04	N/A	4200.88	3382.73	3237.16	4102.63	3205.47	3225.5	3941.6	2721.84	3066.89	3463.33	3095.47	3151.97	2879.75	3121.54
MW0108781	T3_positive	N-Formylmethionine	Amino acid and Its metabolites	Amino acid derivatives	C6H11NO3S	200.0396	177.046	0.6963	[M+Na]+	10.8500000000333	3	0.5062	rp	4289-98-9	439750	HMDB0001015	-	C03145	4177.91	1928.3	10589.32	2489.86	3879.9	34159.53	1776.98	4243.2	22583.88	3468.07	3945.28	2211.63	3928.28	4470.48	8695.36	7562.89	3722.81	17070.59	1045.33	5730.83	4661.9	4850.89	5022.13	4786.89	1635.52	3923.82
MW0006606	T3_positive	Clenbuterol	Benzene and substituted derivatives	Benzene and substituted derivatives	C12H18Cl2N2O	315.0517	276.0796	2.6616	[M+K]+	22.1999999999412	3	0.5051	rp	37148-27-9	2783	HMDB0015477	-	-	2012.54	2058.28	1645.11	1840.82	1952.58	2575.76	2685.19	1355.51	1617.52	2898.17	3171.14	2174.59	1204.61	N/A	2376.8	2619.13	2457.16	915.42	2696.54	2116.87	1543.96	1950.38	1914.32	1999.11	2565.12	1191.37
MW0017207	T3_positive	Citronellyl acetate	Aldehyde,Ketones,Esters	Esters	C12H22O2	216.1951	198.162	4.9055	[M+NH4]+	1.94999999997947	3	0.5037	rp	150-84-5	9017	HMDB0034160	-	C12298	22785.25	19388.02	17575.19	18680.24	20158.16	21009.08	24067.29	25255.55	50983.83	72630.49	25104.96	21538.41	21608.27	15204.29	22306.99	23964.29	28779.41	33051.1	27613.33	21175.68	36124.4	29836.08	30970.42	34120.1	31362.14	32157.9
MW0013319	T3_positive	25-Azacholesterol	Hormones and hormone related compounds	Hormones and hormone related compounds	C26H45NO	370.3542	387.3501	7.728	[M+H-H2O]+	18.4500000000298	3	0.5003	rp	1973-61-1	164906	HMDB0001028	5954	-	N/A	N/A	N/A	N/A	N/A	22473.57	11767.8	12447.16	16292.38	10603.86	13999.1	6277.88	14391.46	14552.2	17237.03	16571.91	10665.84	6349.94	16393.31	11914.35	11499.03	15403.05	17227.15	12573.19	11205.38	15263.76
MW0127408	T3_positive	Bis((methylsulfonyl)methyl)disulfide	Others	Others	C4H10O4S4	288.909	249.9462	9.0731	[M+K]+	0.479250000040565	4	0.9882	rp	169134-55-8	194638	HMDB0041184	-	-	214441.85	156414.21	250768.91	151508.72	221174.8	140338.17	272493.88	138345.34	144161.27	258486.68	151924.34	198853.21	182554.48	188649.52	239454.6	169039.4	156113.51	150180.62	147283.85	296752.43	195853.64	213691.94	135377.6	123464.04	193486.42	100501.56
MW0141122	T3_positive	Dioleoylphosphatidylcholine	GP	PC	C44H84NO8P	786.5995	785.5935	8.4767	[M+H]+	0.580453237217718	4	0.9857	rp	52088-89-8	5364680	-	45202	C00157	N/A	N/A	N/A	51987.87	N/A	30038.12	572.85	7108.26	9039.22	31604.39	N/A	777.69	53576.82	34857.93	32630.52	28566.07	47635.24	46452.18	27944.33	47633.57	7721.69	25567.46	33724.42	21742.38	33249.48	47563.92
MW0063570	T3_positive	S-Methyl butanethioate	FA	Others	C5H10OS	136.0746	118.0452	1.2031	[M+NH4]+	0.589250000011532	4	0.9855	rp	2432-51-1	62444	HMDB0031191	-	-	110410.08	100570.16	92020.13	74790.6	98490.23	131322.66	119137.96	205120.78	98944.15	125898.74	135590.78	112496.4	176766.25	126596.37	105584.72	158840.12	142958.82	122427.66	159824.39	157388.53	135118.81	125572.53	131775.18	137531.45	125837.75	123428.53
MW0118556	T3_positive	2-Heptadecylfuran	Heterocyclic compounds	Heterocyclic compounds	C21H38O	324.3256	306.2923	7.5732	[M+NH4]+	0.665000000026339	4	0.9836	rp	208329-97-9	183142	HMDB0033608	-	-	18676.52	108380.36	111976.08	157570.52	173247.31	93627.31	41199.45	19665.42	7079.84	33250.82	6957.7	8554.21	1744.0	8137.62	5345.53	6075.59	5126.74	4219.9	4779.44	5932.33	565.58	8542.22	6324.99	5515.61	4050.82	6700.17
MW0143324	T3_positive	4-Heptyloxyphenol	Benzene and substituted derivatives	Phenolics	C13H20O2	209.1529	208.1463	8.2357	[M+H]+	0.825000000048703	4	0.9798	rp	13037-86-0 | 13087-86-0	25641	-	-	-	15839.19	13085.59	18375.08	18018.88	16807.9	18043.15	5698.18	1392.66	1458.76	1061.45	1882.45	1295.43	1111.47	1042.37	1080.66	2038.65	1268.16	1444.83	910.41	1489.72	600.27	N/A	854.03	548.6	504.34	919.66
MW0128319	T3_positive	1,3-dichloro-5-[(1E)-2-(4-methoxyphenyl)ethenyl]-benzene	Heterocyclic compounds	Heterocyclic compounds	C15H12Cl2O	316.9934	278.0265	0.8721	[M+K]+	1.19874999995773	4	0.9709	rp	688348-37-0	10062125	-	-	-	32401.68	27790.13	13167.87	16779.07	26695.41	28707.64	31923.61	29338.44	25963.89	24234.39	24439.68	14081.9	29841.65	17104.89	21346.28	29591.6	21664.69	20751.05	30959.84	30243.12	23818.53	23256.62	21456.1	22137.91	18924.38	20926.17
MW0004453	T3_positive	1,2-Benzenedicarboxylic acid, 4,4'-oxybis-	Benzene and substituted derivatives	Benzene and substituted derivatives	C16H10O9	384.9968	346.0325	0.5739	[M+K]+	1.20500000008406	4	0.9708	rp	7717-76-2	82136	-	-	-	13559.4	14056.76	10094.79	11211.36	15653.61	12712.78	11632.04	12375.69	13306.48	13051.71	11861.21	16957.17	16957.76	12797.35	10646.28	11406.84	14901.47	15741.57	15144.3	12704.1	14912.26	12859.13	12685.99	15190.35	14475.25	14666.64
MW0003246	T3_positive	2-Methyl-5-(8-pentadecenyl)-1,3-benzenediol	Benzene and substituted derivatives	Phenolics	C22H36O2	350.3046	332.2715	7.423	[M+NH4]+	1.32624999992004	4	0.9679	rp	50423-13-7	6452209	HMDB0038910	-	-	65505.41	50876.13	81836.92	127215.2	99291.99	95545.69	37394.81	17784.13	5251.72	9226.77	6287.35	2665.12	3722.87	2602.74	N/A	2315.21	1124.74	N/A	1983.5	1333.38	N/A	N/A	N/A	N/A	N/A	N/A
MW0120184	T3_positive	4-Amino-2-(trifluoromethyl)pyrimidine-5-carboxylic acid	Organic acid and Its derivatives	Organic acid and Its derivatives	C6H4F3N3O2	225.0592	207.0256	5.9699	[M+NH4]+	1.4027499999969	4	0.9661	rp	777-43-5	40815983	-	-	-	115147.48	104213.68	103737.87	94213.91	130310.94	114187.98	105257.56	110978.0	118109.02	133361.43	105635.67	111304.16	104284.27	116774.15	117477.27	119203.21	113004.44	108256.6	95728.25	110641.42	111033.42	72468.64	99147.94	100531.6	110542.65	113850.99
MW0118898	T3_positive	4,6-Dihydroxy-2-mercaptopyrimidine	Organic acid and Its derivatives	Organic acid and Its derivatives	C4H4N2O2S	145.0158	143.9993	0.5739	[M+H]+	1.62975000002064	4	0.9609	rp	956086-95-6 | 5658-01-5	1268265	-	-	-	66957.02	79024.97	68849.33	70073.66	85709.54	73017.21	71291.03	77182.18	67304.14	70636.73	77200.63	87349.64	80379.97	66301.49	69520.72	74913.54	78900.38	80721.31	86799.22	81139.62	94530.15	75878.91	79506.13	86791.77	87185.73	93431.24
MW0145172	T3_positive	Antibiotic OA 6129C	Heterocyclic compounds	Heterocyclic compounds	C20H31N3O11S2	592.0996	553.14	3.7738	[M+K]+	1.8085869916108	4	0.9568	rp	82475-09-0	133916	-	-	-	N/A	N/A	N/A	N/A	N/A	N/A	7468.62	N/A	N/A	N/A	N/A	N/A	N/A	N/A	N/A	N/A	N/A	N/A	N/A	N/A	5505.92	6389.19	6625.11	6500.97	5700.63	5461.62
MW0063554	T3_positive	C14 Sphingomyelin	SP	SM	C37H75N2O6P	697.5243	674.5363	8.7589	[M+Na]+	1.89078402166545	4	0.9549	rp	121999-55-1	11433862	HMDB0012097	-	-	N/A	N/A	N/A	971.43	79348.58	98293.96	9694.38	11536.98	14636.18	7148.8	8516.17	7183.45	7605.46	6291.6	7110.11	7843.9	3599.77	6335.44	6076.17	5398.37	619.54	3409.67	3410.53	4752.5	4120.99	5729.56
MW0114579	T3_positive	Henryoside	Benzene and substituted derivatives	Benzene and substituted derivatives	C26H32O15	623.1346	584.1741	1.1521	[M+K]+	1.91826736264029	4	0.9543	rp	72021-23-9	14311135	-	-	-	40180.86	47639.28	29513.25	28634.81	32352.47	39026.62	18955.33	33842.45	33576.8	27169.13	51910.97	38526.23	53448.61	25197.74	45839.19	38223.0	45477.14	59203.52	69084.34	32839.94	40107.13	48439.76	42400.25	41285.25	35361.93	38790.46
MW0052412	T3_positive	Dimethylallyl diphosphate	Organic acid and Its derivatives	Phosphoric acids	C5H12O7P2	247.0032	246.0058	0.6436	[M+H]+	2.06699999999671	4	0.9509	rp	358-72-5	647	HMDB0001120	6016	C00235	32551.1	39918.53	37115.98	61673.12	44156.43	38787.65	45042.54	42849.62	34240.17	16904.49	24956.31	49902.12	33659.99	38311.63	36634.58	35380.52	33542.82	30411.15	33408.86	39269.12	41216.8	35801.93	39206.3	36381.85	36906.94	33198.85
MW0003393	T3_positive	3-(1,3,4-Oxadiazol-2-yl)aniline	Benzene and substituted derivatives	Benzene and substituted derivatives	C8H7N3O	200.0221	161.0589	0.5914	[M+K]+	2.27975000001379	4	0.9461	rp	5378-35-8	16228097	-	-	-	30682.92	29171.57	24801.45	20163.35	28045.23	29455.33	27379.14	32083.86	32658.85	26631.46	28884.03	28952.49	26554.2	28409.3	32974.23	29408.54	34059.55	29093.21	25210.93	32282.38	36507.28	27632.68	29572.7	39292.62	30346.13	31192.79
MW0106131	T3_positive	Cefoperazone	Organic acid and Its derivatives	Organic acid and Its derivatives	C25H27N9O8S2	646.1493	645.1424	1.2552	[M+H]+	2.47944644910776	4	0.9417	rp	62893-19-0 | 62893-20-3 | 113826-44-1	44187	HMDB0015424	3952	C06883	12325.45	12091.25	6182.81	8561.47	8329.41	16538.33	12831.99	11643.83	6039.82	13022.47	11656.99	9888.04	9423.62	8818.58	9687.69	12257.53	10347.28	9247.21	12859.11	11190.91	9570.11	8848.81	9403.49	7603.87	9490.5	8596.67
MW0106577	T3_positive	Echinulin	Heterocyclic compounds	Heterocyclic compounds	C29H39N3O2	479.3274	461.3042	8.7763	[M+NH4]+	2.66115763390416	4	0.9377	rp	1859-87-6	115252	-	-	-	8340.86	3844.0	4036.9	1850.15	4602.55	8690.03	21864.97	23497.47	17728.25	21565.41	15702.59	18235.88	20159.78	14082.42	18877.58	16856.63	17274.62	15460.61	15671.25	14117.91	16240.42	16444.79	13843.8	16127.74	15063.79	14117.81
MW0112979	T3_positive	4,4,4-Trifluoro-1-(5-methylthiophen-2-yl)butane-1,3-dione	Aldehyde,Ketones,Esters	Ketones	C9H7F3O2S	258.9964	236.0119	0.5739	[M+Na]+	2.78774999998177	4	0.9349	rp	326-72-7	255120	-	-	-	36832.75	42576.36	32980.9	31068.6	41924.97	29345.85	30703.75	38794.28	31412.87	33692.01	29950.29	43596.59	34378.32	30288.64	28176.87	34012.9	33988.09	35377.57	33267.01	36894.94	32309.99	31972.98	34199.68	36047.61	29143.79	30960.25
MW0109791	T3_positive	Taurine	Amino acid and Its metabolites	Amino acids	C2H7NO3S	126.021	125.0147	0.5741	[M+H]+	3.34050000002861	4	0.9231	rp	107-35-7	1123	HMDB0000251	31	C00245	50026.69	62914.61	53737.93	53066.08	65022.85	54979.32	57113.42	59284.69	50689.05	53477.32	57549.85	76786.8	59168.01	50913.03	47262.74	59394.28	60190.93	65370.11	62768.4	64153.72	51377.2	53135.04	59538.3	66460.61	53165.98	50420.65
MW0145031	T3_positive	Aminopentol	Alcohol and amines	Alcohols	C22H47NO5	406.3521	405.3454	5.2908	[M+H]+	3.51257203757242	4	0.9195	rp	145040-09-1	21119850	-	-	C19805	80024.24	87249.28	87519.72	71946.98	87033.28	68071.52	94868.23	70799.72	66786.6	73781.67	69934.16	72780.57	62336.1	98822.51	79533.89	128376.97	74858.42	76543.05	94009.04	85435.9	136969.04	135290.51	141100.18	142771.48	134676.59	138599.67
MW0117775	T3_positive	2,2'-Dithenyl sulfide	Heterocyclic compounds	Heterocyclic compounds	C10H10S3	227.007	225.9945	0.5739	[M+H]+	3.65625000000591	4	0.9165	rp	15832-01-6	54210762	HMDB0032982	-	-	11164.94	15666.05	11829.15	12291.19	17436.61	11456.02	11426.49	13686.73	12835.16	10936.8	12786.39	18106.39	16098.06	12190.7	9647.69	12200.55	12855.47	13926.42	15564.23	13612.47	13864.72	11134.32	10028.83	12876.86	14181.82	13659.18
MEDP0245	T3_positive	Nicotinamide N-oxide	Alcohol and amines	Amines	C6H6N2O2	177.0059	138.0429	0.5914	[M+K]+	4.81874999998411	4	0.8929	rp	1986-81-8	72661	HMDB0002730	1503	-	57564.83	47905.86	47959.85	42559.55	58993.5	52358.48	44630.97	53879.98	52471.46	55277.14	45877.97	51868.5	46570.27	46868.36	52173.32	49244.84	58146.42	49500.71	42737.26	57380.53	65371.09	49937.4	51756.05	57639.12	50917.68	54487.06
MW0004018	T3_positive	3-Hydroxy-2-iodo-4-methoxybenzaldehyde	Benzene and substituted derivatives	Phenolics	C8H7IO3	316.9043	277.944	9.1946	[M+K]+	4.98024999998847	4	0.8898	rp	138490-94-5	11265892	-	-	-	66030.3	60868.89	57163.45	52017.06	56159.73	47484.73	49835.07	55266.91	48176.01	49147.59	51962.69	55220.83	80882.89	45033.5	45696.99	48748.34	79405.77	43122.25	49456.01	44134.58	43495.44	47741.94	44149.74	47415.71	53023.18	47782.65
MW0105152	T3_positive	4-(Dimethylamino)phenylalanine	Amino acid and Its metabolites	Amino acids	C11H16N2O2	247.0846	208.1212	0.5914	[M+K]+	5.44449999999586	4	0.8808	rp	7284-42-6 | 84796-32-7	238128	-	-	-	20171.98	20169.87	17379.04	15594.47	21095.01	21685.17	18953.32	22213.01	23050.82	20054.47	18597.31	20795.07	19656.18	18286.77	21653.25	19307.1	22288.05	19216.92	17055.17	19968.29	27126.71	19698.66	20557.29	24190.67	21104.45	23841.61
ZINC14210013	T3_positive	Phlorofucofuroeckol A	Heterocyclic compounds	Heterocyclic compounds	C30H18O14	625.0549	602.0697	0.8025	[M+Na]+	6.07159347965595	4	0.8691	rp	128129-56-6	130976	-	-	-	2239.55	1102.6	1173.18	645.37	1276.45	3655.04	2534.3	1946.42	2791.11	3743.96	2065.76	4538.76	1715.79	919.42	2905.06	3885.46	1455.09	1934.76	3108.59	574.58	N/A	763.76	793.57	N/A	769.98	N/A
MW0116913	T3_positive	1-Chloro-4-propoxy-9H-thioxanthen-9-one	Aldehyde,Ketones,Esters	Ketones	C16H13ClO2S	342.9859	304.0325	0.5739	[M+K]+	6.19525000004728	4	0.8668	rp	142770-42-1	5212856	-	-	-	5522.23	7410.01	5853.34	7967.39	8721.25	5974.0	6457.18	8323.01	7620.33	5598.47	6782.08	9419.86	6933.47	5431.91	3883.8	7284.38	5130.11	7563.07	9321.91	6178.96	6353.41	8018.97	7389.55	7519.37	6591.19	7209.87
MW0000599	T3_positive	(2-Bromo-4-tert-butylphenoxy)acetic acid	Benzene and substituted derivatives	Benzene and substituted derivatives	C12H15BrO3	287.0372	286.0205	0.5565	[M+H]+	6.36124999999765	4	0.8638	rp	117947-05-4	349875	-	-	-	9298.99	13344.89	10630.92	10216.88	10641.99	9815.23	13314.68	10855.94	12347.12	8173.08	11467.39	17931.63	11388.59	12953.49	9308.37	8745.76	10436.31	10288.87	11768.91	11682.94	12609.99	13127.96	9893.48	15298.05	12233.26	12093.59
MW0106147	T3_positive	Chlorthiophos	Organic acid and Its derivatives	Phosphoric acids	C11H15Cl2O3PS2	360.9579	359.9577	0.6436	[M+H]+	6.82075000000282	4	0.8555	rp	60238-56-4 | 21923-23-9	30859	-	-	C18970	139496.31	131754.14	99951.29	99953.26	85809.02	110605.1	101910.69	101295.54	117311.6	119166.94	172307.37	124103.91	163496.15	103442.43	152947.56	144475.52	156159.88	164970.77	164261.31	114406.06	159840.03	139996.97	164125.56	156581.33	153972.18	138959.75
MW0141099	T3_positive	1,2-Didecanoylglycerol	GL	MG	C23H44O5	439.2809	400.3189	1.2728	[M+K]+	7.18107694922678	4	0.8492	rp	82950-64-9 | 17863-69-3	1321	-	43449	C01885	19093.68	15244.66	10320.14	11394.07	14239.49	25043.95	18369.9	21359.8	11010.87	18562.56	14819.26	10376.94	15796.98	10352.54	17127.49	21560.36	17649.4	13708.05	20698.61	22921.29	19041.98	17537.95	16621.52	16853.96	15168.0	16059.24
MW0154643	T3_positive	(N-Succinimidyloxycarbonyl-methyl)tris(2,4,6-trimethoxyphenyl)phosphonium Bromide	Benzene and substituted derivatives	Benzene and substituted derivatives	C33H39BrNO13P	808.0867	769.1329	8.7589	[M+K]+	7.70145892684664	4	0.8402	rp	226409-58-1	16211859	-	24074	-	N/A	N/A	N/A	N/A	N/A	1469.79	3724.18	894.74	899.42	N/A	5274.09	11855.23	6893.38	12502.79	7080.28	8726.72	4650.47	7752.53	7172.54	6762.07	5464.24	11520.55	8543.31	7010.19	6432.06	1974.06
MW0146997	T3_positive	Calcium levulinate	Organic acid and Its derivatives	Organic acid and Its derivatives	C10H14CaO6	293.0326	270.0416	0.5739	[M+Na]+	8.4277500000951	4	0.8281	rp	591-64-0	11578	-	-	-	26222.92	27098.62	26253.92	21904.82	25581.69	28389.6	25525.14	23116.61	31411.43	26396.91	23038.68	26669.97	25218.61	22450.72	25428.47	25850.83	24313.81	22446.38	20596.18	23510.29	27051.13	26894.26	23613.52	27042.53	28741.36	24090.11
MW0117743	T3_positive	2,1,3-Benzothiadiazole-4-carbaldehyde	Benzene and substituted derivatives	Benzene and substituted derivatives	C7H4N2OS	202.9685	164.0044	0.6785	[M+K]+	8.58374999999967	4	0.8255	rp	5170-68-3	2776283	-	-	-	80099.86	93246.01	73143.23	110755.22	61330.7	70415.95	83974.77	67337.26	79040.42	80366.68	67370.29	81125.11	53276.9	83305.45	87079.32	86022.47	86732.97	72978.45	129656.87	61083.6	93945.55	106061.5	102782.19	89215.42	81138.67	82262.1
MW0063562	T3_positive	N-(tricosanoyl)-sphing-4-enine-1-phosphocholine	SP	SM	C46H93N2O6P	823.6542	800.6771	8.7589	[M+Na]+	8.90004621140393	4	0.8204	rp	121999-74-4	46891684	HMDB0012105	-	-	N/A	N/A	N/A	N/A	N/A	N/A	N/A	N/A	N/A	N/A	N/A	N/A	N/A	N/A	N/A	781.58	632.48	920.26	N/A	N/A	5537.41	844.71	3189.07	16983.37	11149.05	20822.4
MW0155654	T3_positive	Polyoxin B	Heterocyclic compounds	Heterocyclic compounds	C17H25N5O13	530.1304	507.1449	3.6104	[M+Na]+	9.63461765986028	4	0.8089	rp	19396-06-6	181352	-	-	-	N/A	N/A	N/A	30193.88	N/A	N/A	29335.53	N/A	N/A	3274.48	N/A	N/A	N/A	N/A	N/A	N/A	N/A	N/A	N/A	N/A	23787.72	19407.24	21496.59	23269.59	20744.98	24665.33
MW0115886	T3_positive	(3-Chloroquinoxalin-2-yl)(phenylsulfonyl)acetonitrile	Heterocyclic compounds	Heterocyclic compounds	C16H10ClN3O2S	381.9852	343.0182	0.8025	[M+K]+	10.5624999999065	4	0.7949	rp	121512-58-1	375022	-	-	-	21809.72	25749.61	24692.12	41188.77	17218.65	20310.87	21231.07	19066.44	20854.65	20858.5	22621.84	23395.16	17217.76	27502.62	22237.65	23265.98	22601.13	18074.98	14971.14	19962.92	11921.26	17387.53	14711.87	14483.62	13550.01	10847.73
MW0157190	T3_positive	Squalamine	Alcohol and amines	Amines	C34H65N3O5S	650.4358	627.4645	8.7643	[M+Na]+	11.9420135563606	4	0.7752	rp	148717-90-2	72495	-	-	-	6120.99	12348.48	8843.6	9732.54	2496.72	3488.15	1096.22	5407.68	12509.27	11340.85	5878.27	15978.1	11811.92	14586.2	16888.21	12404.26	13108.32	13401.56	15001.72	7375.59	10672.83	15732.74	11154.4	14890.25	12563.35	9099.26
MW0147425	T3_positive	Chlorophyll B	Heterocyclic compounds	Heterocyclic compounds	C55H70MgN4O6	907.5321	906.5146	8.7589	[M+H]+	12.5991973754565	4	0.7663	rp	519-62-0	11593175	HMDB0031146	-	-	933.5	1243.64	N/A	N/A	N/A	2727.86	1594.61	3512.45	1797.42	6566.68	N/A	637.23	1152.24	1423.86	6388.2	5845.33	878.56	6256.77	4339.65	10424.64	9079.39	N/A	11478.81	19555.09	9760.44	17027.48
MW0160477	T3_positive	Hydrogen oxalate	Organic acid and Its derivatives	Organic acid and Its derivatives	C2HO4-	111.9832	88.9875	9.0731	[M+Na]+	13.2911000000036	4	0.7573	rp	920-52-5	3716971	-	-	-	177258.18	62530.69	166242.04	226324.77	109483.29	63741.51	84968.09	91314.4	175627.49	165551.18	213613.62	146317.12	219188.04	111710.97	229384.78	282821.5	75675.04	240479.03	228279.26	85039.98	169189.03	123623.41	229133.49	177108.28	154133.33	153038.6
MW0168859	T3_positive	Bromhexine	Benzene and substituted derivatives	Benzene and substituted derivatives	C14H20Br2N2	398.9757	375.9973	0.5739	[M+Na]+	13.3209999999906	4	0.7569	rp	3572-43-8	2442	-	44332	-	119813.23	122061.62	102239.82	88847.86	137018.61	107670.25	106858.6	120942.73	142466.53	112512.25	102601.12	142494.04	120314.31	97616.79	95182.27	113417.58	110740.75	109399.26	97884.88	101252.04	120501.77	113220.98	109518.87	133508.03	109789.11	111260.91
MW0159897	T3_positive	Evans blue free acid	Others	Others	C34H28N6O14S4	895.0264	872.0546	0.661	[M+Na]+	13.3394798192113	4	0.7566	rp	6968-33-8	3315	-	-	-	3692.39	17882.32	24746.95	46233.88	27610.07	21406.86	26272.5	20248.29	18423.95	15506.98	11317.09	16706.05	12408.22	16602.42	14277.74	16341.36	9719.02	11581.31	9099.22	23015.22	9028.56	15422.09	10714.5	N/A	13909.55	11696.62
MW0006539	T3_positive	Chlorflurecol	Benzene and substituted derivatives	Benzene and substituted derivatives	C14H9ClO3	261.0389	260.024	0.5739	[M+H]+	0.0547499999470347	4	0.7486	rp	2464-37-1	17169	-	-	-	4582.02	4925.35	2540.59	N/A	4408.25	3268.73	2304.31	2955.56	4119.54	2961.45	2202.23	5718.38	4392.23	1496.13	2497.19	4790.17	2337.08	1455.24	2007.5	1781.86	3028.7	2075.34	1686.72	1888.95	2816.33	1322.3
MW0004531	T3_positive	4-[[4-(4-Chlorophenyl)-2-thiazolyl]amino]phenol	Benzene and substituted derivatives	Benzene and substituted derivatives	C15H11ClN2OS	303.0457	302.0281	0.5739	[M+H]+	0.153499999981932	4	0.7462	rp	312636-16-1	753704	-	64669	-	7969.6	6194.46	6073.28	6497.83	7865.55	5281.8	2017.34	7183.17	5431.73	4204.57	5089.36	9046.54	7572.16	4199.52	6665.51	6842.16	4839.99	8916.66	2182.01	9011.67	7248.25	3157.31	4821.39	7064.09	7387.29	7653.77
MW0104740	T3_positive	2-Ethylhexyl dihydrogen phosphate	Aldehyde,Ketones,Esters	Esters	C8H19O4P	233.0835	210.1021	3.2482	[M+Na]+	0.240500000003863	4	0.744	rp	1070-03-7 | 12645-31-7	14050	-	-	-	4436.54	4911.66	4587.54	4926.25	5272.4	4861.54	5018.6	4870.52	4636.94	4849.62	4794.37	4786.12	5283.7	3154.41	5379.5	5362.77	4913.97	5208.99	5614.11	5432.35	4566.36	4998.31	5344.31	5103.12	5272.61	5253.21
MW0117091	T3_positive	1H-Indole-6-carbonitrile	Heterocyclic compounds	Indole and Its derivatives	C9H6N2	165.0495	142.0531	0.5741	[M+Na]+	0.245499999991239	4	0.7439	rp	15861-36-6	85146	-	-	-	7767.96	10735.5	7694.15	7038.76	8386.0	8977.46	7714.42	7412.69	6482.72	7916.55	9209.39	10485.99	9079.28	7683.86	6285.91	7945.24	9736.69	10638.47	9312.37	10975.03	7287.41	8077.94	9378.19	11699.23	7068.58	6012.29
MW0005318	T3_positive	4-propyl-N-(pyridin-2-ylmethyl)benzenesulfonamide	Benzene and substituted derivatives	Benzene and substituted derivatives	C15H18N2O2S	313.0961	290.1089	0.5739	[M+Na]+	0.253500000013673	4	0.7437	rp	851774-65-7	6464951	-	-	-	1404.61	2567.48	591.99	1360.6	2127.08	N/A	520.43	1024.41	933.72	599.91	1348.13	2175.77	1751.46	1860.05	1775.13	657.73	1388.3	647.52	1770.54	1871.51	2583.44	2317.9	N/A	1889.9	N/A	2281.8
MW0104690	T3_positive	2-Bromo-N-(tert-butyl)propanamide	Alcohol and amines	Amines	C7H14BrNO	208.0322	207.0259	6.6939	[M+H]+	0.312000000022294	4	0.7423	rp	94318-80-6 | 142713-66-4	154557	-	-	-	3727.46	2634.16	2671.23	4948.01	1022.23	1714.61	2290.77	3983.62	3350.28	4025.13	2209.23	2564.27	3011.38	924.85	2252.86	1022.02	952.34	3360.81	N/A	3346.21	2021.81	1796.97	1691.53	2373.45	2375.93	1180.44
MEDP1391	T3_positive	Carnitine C18:2	FA	CAR	C25H45NO4	462.297	423.3349	1.2728	[M+K]+	0.332833335213448	4	0.7417	rp	36816-10-1	6450015	HMDB0006469	-	-	2751.22	2466.99	1283.76	3627.38	2889.82	2800.75	1431.9	1319.66	2020.14	2689.53	1759.59	2742.94	2332.48	903.75	2556.13	2784.75	2933.58	2062.05	2576.62	2861.1	2681.88	2371.4	2011.99	2665.27	2239.87	2202.96
MW0139156	T3_positive	Methylustin	Benzene and substituted derivatives	Benzene and substituted derivatives	C20H17Cl3O5	443.0253	442.0142	0.5739	[M+H]+	0.354966132247015	4	0.7412	rp	1329-04-0	6450195	-	-	-	3006.03	3900.58	1345.81	2731.29	4044.62	3126.11	2777.87	1692.7	2357.32	3579.21	2636.89	4391.56	3274.52	2063.87	3267.61	3409.92	3421.85	3769.66	4400.31	2110.53	3785.79	3283.91	1840.06	4117.86	2754.57	3174.68
MW0125540	T3_positive	N-[2-(1H-1,3-benzodiazol-2-yl)ethyl]-3-methylbenzamide	Alcohol and amines	Amines	C17H17N3O	280.1448	279.1372	4.1739	[M+H]+	0.405499999942549	4	0.74	rp	303991-77-7	723577	-	-	-	3654.71	3841.8	5661.1	3782.46	9083.29	N/A	5823.33	4395.49	8627.69	3734.4	3199.27	2034.65	3869.98	6298.41	8048.9	6737.17	3154.8	4512.32	4720.46	5273.88	7484.45	4636.8	7183.45	9778.17	4821.22	2874.94
MEDP0688	T3_positive	Benzophenone	Benzene and substituted derivatives	Benzene and substituted derivatives	C13H10O	205.0572	182.0732	0.7504	[M+Na]+	0.412499999953297	4	0.7398	rp	119-61-9	3102	HMDB0032049	-	C06354	1866.72	N/A	4993610.14	102248.83	N/A	156447.5	3123.92	3547.69	13893.06	20360.08	587.99	1643.21	12665.71	12938.16	11485.62	N/A	6621.51	9187.52	9462.85	6336.45	N/A	N/A	N/A	N/A	N/A	N/A
MW0138653	T3_positive	Kaempferol 3-rhamnoside 7-galacturonide	Flavonoids	Flavonoid	C27H28O16	609.1475	608.1377	1.1351	[M+H]+	0.435591921648407	4	0.7392	rp	124167-98-2	14309756	HMDB0039320	-	-	6822.3	7426.23	5228.72	6098.27	5880.88	6393.08	5761.29	6527.62	6519.69	968.23	3817.62	8039.93	8001.47	5981.55	7345.65	5759.13	8192.29	7617.94	9671.35	7194.0	9581.81	6791.43	7347.38	6976.93	8771.21	7918.09
MW0015371	T3_positive	8,11,14-Eicosatrienoic acid ethyl ester	FA	Oxidized lipids	C22H38O2	335.2938	334.2872	7.6764	[M+H]+	0.451500000053784	4	0.7388	rp	55968-21-3	6443558	-	-	-	58249.5	38553.39	64677.08	112151.23	86897.76	58522.84	29758.54	6824.23	3620.79	4606.83	2593.55	2395.86	2410.84	1607.82	517.8	892.59	870.34	1364.13	2445.35	606.42	N/A	N/A	N/A	N/A	N/A	N/A
MW0127402	T3_positive	Azathioprine	Heterocyclic compounds	Heterocyclic compounds	C9H7N7O2S	300.0254	277.0382	0.5739	[M+Na]+	0.483000000031097	4	0.7381	rp	446-86-6	2265	HMDB0015128	-	C06837	2459.53	2474.88	2525.73	2389.03	2956.73	2393.36	2705.03	3013.21	3105.18	3261.92	2487.71	3742.55	3012.2	3100.93	2887.54	2773.33	2991.04	2974.35	1727.84	2976.78	3175.78	2641.86	2708.76	2582.28	2707.6	2848.09
MW0110682	T3_positive	2,4-difluoro-N-(pyridin-3-ylmethyl)aniline	Heterocyclic compounds	Heterocyclic compounds	C12H10F2N2	221.085	220.0812	0.5739	[M+H]+	0.512000000014723	4	0.7374	rp	84324-66-3	11096129	-	-	-	5019.11	5634.89	4870.24	6010.62	6603.21	4625.32	5496.16	3938.42	5546.89	4517.81	5802.93	6407.43	5236.86	3126.83	4797.92	3342.91	3571.14	6761.18	7265.69	7063.86	6321.63	5454.86	5529.24	6019.16	5290.48	5567.16
MW0003297	T3_positive	2-Nitrodiphenylamine	Benzene and substituted derivatives	Benzene and substituted derivatives	C12H10N2O2	215.0583	214.0742	0.5739	[M+H]+	0.568999999970288	4	0.736	rp	119-75-5	8407	-	-	-	1451.79	1262.34	1671.06	1615.43	1657.08	981.97	1671.36	840.62	1970.01	1467.48	1359.81	1608.56	1041.84	2024.32	1774.91	1137.41	922.14	697.05	932.62	N/A	901.26	2251.46	1006.18	613.24	867.39	1127.99
MEDP1010	T3_positive	NADP+	CoEnzyme and vitamins	CoEnzyme and vitamins	C21H28N7O17P3	766.0635	743.0755	0.7677	[M+Na]+	0.610570938303694	4	0.735	rp	53-59-8	5885	HMDB0000217	-	C00006	5607.78	N/A	N/A	4872.37	876.89	3795.79	5314.16	4573.4	1806.21	4680.03	4576.99	3751.84	2822.75	2667.26	2056.93	3642.22	2142.6	2557.97	1629.31	3119.65	568.84	N/A	N/A	N/A	1134.46	N/A
MW0120039	T3_positive	4,5-Dihydro-2-methylthiazole	Heterocyclic compounds	Heterocyclic compounds	C4H7NS	140.0011	101.0299	0.5914	[M+K]+	15.2002500000137	4	0.7338	rp	2346-00-1	16867	HMDB0029555	-	-	221518.6	215957.19	228296.4	174289.77	227782.98	250113.55	217658.71	243491.28	253278.25	221193.2	215211.42	220934.04	211770.12	203535.0	222536.19	231503.79	238308.69	211018.65	170267.33	229555.83	212918.26	208067.13	223704.34	262549.95	199057.99	192436.65
MW0158815	T3_positive	Ungeremine	Heterocyclic compounds	Heterocyclic compounds	C16H12NO3+	305.0454	266.0817	0.5739	[M+K]+	0.704250000040929	4	0.7327	rp	72510-04-4 | 2121-12-2	159646	-	-	-	2340.44	2136.32	2286.7	1751.17	1159.42	1156.56	2040.49	1634.02	731.6	1474.79	594.38	2450.29	1973.31	1879.88	1560.18	1584.16	2014.31	1035.35	1958.47	941.35	1552.57	1430.56	1172.85	1534.15	1824.24	1028.53
MW0121397	T3_positive	5-Chloropyrimidine-4-carboxylic acid	Organic acid and Its derivatives	Organic acid and Its derivatives	C5H3ClN2O2	158.9954	157.9883	8.811	[M+H]+	0.762749999978496	4	0.7313	rp	64224-65-3	20029396	-	-	-	20940.16	10756.97	16145.22	18613.57	7349.46	9224.35	11006.8	36737.24	8425.52	11226.72	7817.86	6396.88	10533.2	8868.91	9643.35	8130.94	12530.2	8608.42	7661.74	8300.72	7621.3	7871.09	7892.59	8474.08	16976.69	7792.83
MW0111516	T3_positive	2-[(5Z)-tetradec-5-en-1-yl]cyclobutan-1-one	Aldehyde,Ketones,Esters	Ketones	C18H32O	265.2519	264.2453	8.0165	[M+H]+	0.789500000024645	4	0.7306	rp	173074-85-6	10825540	HMDB0037543	-	-	23469.07	22549.42	15255.34	12403.81	16981.07	20624.23	1544.67	1658.37	646.85	N/A	779.65	670.25	849.69	N/A	N/A	505.0	1112.19	1174.31	1107.28	N/A	1586.98	933.57	2029.45	809.28	1271.16	1396.09
MW0115326	T3_positive	Sulcotrione	Aldehyde,Ketones,Esters	Ketones	C14H13ClO5S	351.0002	328.0172	0.661	[M+Na]+	15.5549999999494	4	0.7297	rp	99105-77-8 | 123174-48-1 | 114680-61-4	91760	-	-	C77376	51417.28	61422.65	2932.44	125128.85	95117.28	88619.05	83471.91	72532.38	71537.07	76507.07	61561.46	71263.25	67697.98	13343.71	28960.6	73140.16	67837.64	63122.52	50844.78	81229.15	46155.02	20631.93	86028.67	14532.09	75576.46	50103.13
MW0002872	T3_positive	2-Amino-3-chloro-5-nitrobenzotrifluoride	Benzene and substituted derivatives	Benzene and substituted derivatives	C7H4ClF3N2O2	262.9807	239.9913	8.7589	[M+Na]+	0.849499999944214	4	0.7292	rp	400-67-9	13784427	-	-	-	15460.77	12030.62	11501.5	13939.86	14527.47	10992.42	8521.63	7807.93	8573.6	8954.46	6711.38	7434.92	8907.12	6630.19	8213.65	6396.81	9114.42	6837.53	5197.71	8552.07	6865.9	7720.82	8002.65	9592.2	6689.06	9072.68
MW0152801	T3_positive	Lucidine B	Heterocyclic compounds	Heterocyclic compounds	C30H49N3O	468.3878	467.3876	7.7108	[M+H]+	0.934127534297957	4	0.7272	rp	71384-23-1 | 1361-15-5	156059	-	-	-	10761.5	10364.88	22750.46	16794.12	12508.84	14935.49	5496.05	3592.26	1552.44	1782.6	1169.7	1028.57	1140.2	685.71	518.56	1078.73	1926.11	1001.6	1369.04	1532.7	2214.1	2620.14	2849.42	2504.37	2674.39	3159.37
MW0117694	T3_positive	2-(Dimethylamino)benzothiazol-6-ol	Benzene and substituted derivatives	Benzene and substituted derivatives	C9H10N2OS	233.0105	194.0514	2.3833	[M+K]+	0.959250000036604	4	0.7266	rp	943-04-4	70339	-	-	-	2754.23	1723.86	1826.72	4181.42	1845.98	3603.99	1953.01	807.17	897.1	2808.95	2169.83	1606.21	1211.44	1815.07	848.28	753.89	764.51	646.77	2823.72	1840.59	2078.83	2141.41	2212.78	2599.15	1974.65	2864.09
MW0011647	T3_positive	Ethanethioic acid, S-[1-methyl-1-[(1R,4R)-4-methyl-2-oxocyclohexyl]ethyl] ester	Terpenoids	Terpenoids	C12H20O2S	229.1247	228.1184	5.3607	[M+H]+	1.00175000000036	4	0.7256	rp	120824-03-5	92649	HMDB0037383	-	-	4968.41	3712.87	4656.01	2221.32	1875.96	3505.73	4550.47	3681.96	5742.85	5283.56	5126.19	4672.24	4006.32	3509.39	3449.83	3821.32	4241.34	5095.75	4024.6	648.82	6160.57	6836.82	6722.52	6830.18	7328.3	7009.34
MW0125449	T3_positive	N-(6-methoxy-1,3-benzothiazol-2-yl)cyclobutanecarboxamide	Alcohol and amines	Amines	C13H14N2O2S	301.0431	262.0776	0.5904	[M+K]+	1.00374999988162	4	0.7255	rp	620103-17-5	891550	-	-	-	17842.02	20997.88	16780.2	16259.83	20191.44	15425.01	9375.59	6495.81	17141.97	9744.01	3561.67	21657.91	17696.66	15125.54	15628.76	15488.24	14561.1	18315.95	18511.26	15723.65	17752.18	16848.21	19037.52	14997.15	14945.13	19101.06
MW0113049	T3_positive	1-(4-Fluorophenyl)-2-(pyrrolidin-1-yl)propan-1-one	Aldehyde,Ketones,Esters	Ketones	C13H16FNO	239.1608	221.1216	0.8721	[M+NH4]+	1.01900000004207	4	0.7252	rp	28117-76-2	43227583	-	-	-	21695.28	18901.3	20459.25	9853.44	20676.63	19889.14	12391.96	17186.55	18058.36	16552.53	19604.73	16649.54	20455.76	17368.88	18616.36	17423.91	18956.01	20907.71	19621.85	20144.96	16714.51	19904.39	18303.32	17787.1	16218.42	16689.33
MW0105605	T3_positive	2-amino-2-(2,4-difluorophenyl)acetic Acid	Organic acid and Its derivatives	Organic acid and Its derivatives	C8H7F2NO2	226.0099	187.0445	0.5739	[M+K]+	1.21224999993785	4	0.7206	rp	240409-02-3	2737050	-	-	-	9480.33	15134.77	11104.29	10608.2	14181.68	10238.19	11302.03	10815.04	10543.64	8974.55	12037.92	17477.85	13766.38	10136.45	8725.78	11325.69	10000.01	13327.36	13843.95	11217.13	13087.28	10482.58	10965.8	13791.55	11402.65	13346.43
MW0130750	T3_positive	7-Mercapto-4-methylcoumarin	Benzene and substituted derivatives	Benzene and substituted derivatives	C10H8O2S	230.9844	192.0245	0.82	[M+K]+	1.24950000000013	4	0.7197	rp	137215-27-1	4690818	-	-	-	4107.56	1712.74	805.59	1177.43	2501.49	5054.69	1474.6	3334.82	5471.57	2627.49	5897.15	16803.36	3389.98	2692.58	5587.13	7058.74	5291.96	6455.43	4829.15	2412.11	2989.75	2008.7	3665.37	4300.97	3286.56	3324.93
ZINC1747831	T3_positive	Benzenepropanenitrile	Benzene and substituted derivatives	Benzene and substituted derivatives	C9H9N	149.1103	131.0735	2.2451	[M+NH4]+	1.25175000000866	4	0.7197	rp	645-59-0	12581	HMDB0034236	-	-	4587.67	4412.97	4709.19	5139.57	2788.2	4597.57	4447.03	5422.53	5191.75	5207.94	5028.99	4992.88	5452.86	5557.98	5255.92	5677.28	4982.84	6114.46	4997.69	5563.71	5653.26	5106.04	5772.68	5508.28	5798.19	2671.63
MW0118211	T3_positive	2-Aminothiophene-3-carbonitrile	Heterocyclic compounds	Heterocyclic compounds	C5H4N2S	125.0246	124.0095	0.5739	[M+H]+	1.29699999998678	4	0.7186	rp	4651-82-5	736607	-	-	-	56972.66	71487.47	59926.64	60432.07	71180.56	61925.25	63050.6	66570.18	64194.04	60243.54	65331.17	88944.95	69183.18	59094.27	54384.65	65574.94	69066.25	76232.58	70286.41	72271.1	63564.5	58533.73	67423.56	75657.34	59561.5	55685.72
MW0169991	T3_positive	Uridine	Nucleotide and Its metabolites	Nucleotide and Its metabolites	C9H12N2O6	267.058	244.0695	0.82	[M+Na]+	1.34049999999775	4	0.7176	rp	58-96-8	6029	HMDB0000296	90	C00299	8219.63	3125.85	4618.11	2316.89	7238.63	4840.07	7349.64	8368.3	7734.4	6955.07	6182.08	5458.25	3007.26	6730.81	5344.73	7109.82	6020.79	6424.55	7150.48	7483.25	8008.43	5237.64	6791.95	7710.59	5603.8	4458.68
MW0008383	T3_positive	4-fluoro-N-(1H-indol-5-yl)benzamide	Benzene and substituted derivatives	Benzene and substituted derivatives	C15H11FN2O	277.0725	254.0855	0.0776	[M+Na]+	1.35299999996619	4	0.7173	rp	182564-41-6	2814506	-	-	-	13412.2	5706.33	14400.35	6037.75	5988.61	14063.79	8793.58	7731.29	13712.99	7774.39	5571.34	4095.04	4919.22	3454.95	5010.15	8479.18	13751.06	3889.69	3294.32	4722.75	6222.85	13730.64	2777.98	9673.77	14753.93	12854.51
MW0158049	T3_positive	Tricrozarin A	Benzene and substituted derivatives	Benzene and substituted derivatives	C13H10O8	312.0768	294.0376	0.5739	[M+NH4]+	1.41850000005661	4	0.7158	rp	107817-60-7	129974	-	-	-	N/A	759.43	N/A	N/A	N/A	N/A	N/A	N/A	N/A	628.1	N/A	1426.97	1645.6	507.55	N/A	874.54	553.13	824.67	973.87	N/A	1065.35	562.89	588.12	1022.58	1774.22	1095.71
MW0005638	T3_positive	5-Chloro-3-methylbenzene-1,2-diamine	Benzene and substituted derivatives	Benzene and substituted derivatives	C7H9ClN2	157.0506	156.0454	0.5739	[M+H]+	1.43500000000074	4	0.7154	rp	109671-52-5	1512515	-	-	-	4361.37	5746.68	3135.27	3523.24	3388.71	3893.32	4195.1	4479.29	4610.08	4554.19	4582.77	6845.28	4872.33	4623.72	3777.72	4707.63	5111.55	5194.29	5154.48	5691.0	5794.01	4920.26	5423.39	5676.22	5682.3	5783.72
MW0126093	T3_positive	Phenazine-1-carboxylic acid	Organic acid and Its derivatives	Organic acid and Its derivatives	C13H8N2O2	247.048	224.0586	1.4468	[M+Na]+	1.4437500000497	4	0.7152	rp	2538-68-3 | 102646-59-3	95069	-	-	C21442	10245.73	4101.31	16285.47	18379.5	10084.06	36913.33	18191.8	5836.3	4767.79	52629.05	6241.41	7102.19	5011.93	N/A	3506.9	4401.02	5637.72	3460.07	5262.93	8208.6	10408.73	9182.32	10987.17	9865.74	10522.93	9008.71
MW0104730	T3_positive	2-cyano-N-cyclohexylacetamide	Alcohol and amines	Amines	C9H14N2O	189.0959	166.1106	0.591	[M+Na]+	1.5327499999529	4	0.7131	rp	15029-38-6	706143	-	-	-	1814.95	1694.43	2339.42	2340.75	2495.8	2145.73	1487.67	1095.88	1716.71	1887.45	1446.74	2509.2	2417.98	1059.13	1508.03	2278.71	1704.14	1725.34	2252.68	2467.32	2114.37	1949.54	1478.16	2096.66	1864.3	1859.06
[truncated: 2,554 more rows]
